# Supplementary material for: A member of the tryptophan-rich protein family is required for efficient sequestration of Plasmodium berghei schizonts
Source: PLoS Pathog. 2022 Sep 20;18(9):e1010846. doi: 10.1371/journal.ppat.1010846 (PMC9524624; doi:10.1371/journal.ppat.1010846)
Supplement: S1 Table — (XLSX) [file ppat.1010846.s001.xlsx]

## Sheet: IBIS1 co-precipitates analysis
ibis-mCh LFQ intensities			mcherry LFQ intensities		pexel-mCh LFQ intensities		EXP2-mCh LFQ intensities				Means
IBIS1.mCherry. Experiment 1	IBIS1.mCherry.experiment 2	IBIS1.mCherry.experiment 3	mCherry.experiment 1	mCherry.experiment 2	Pexel.mCherry.experiment 1	Pexel.mCherry.experiment 2	EXP2-mCherry.experiment 1	EXP2-mCherry.experiment 2	EXP2-mCherry.experiment 3	Prot ID	ibis mean	mcherry mean	pexel mean	EXP2 mean	Prot ID	Protein	fold change (mean LFQ ibis1/mean LFQ mCherry)	log2 (fold change ( ibis1/ mCherry))	norm dist. (log2 fold change of ibis1/mCherry)	z (norm dist. (log2 fold change of ibis1/mCherry)	fold change (mean LFQ ibis1/mean LFQ PEXEL-mCherry)	log2 (fold change ( ibis1/ PEXEL-mCherry))	norm dist. (log2 fold change of ibis1/PEXEL-mCherry)	z (norm dist. (log2 fold change of ibis1/PEXEL-mCherry)	fold change (mean LFQ ibis1/mean LFQ EXP2-mCherry)	log2 (fold change ( ibis1/ EXP2-mCherry))	norm dist. (log2 fold change of ibis1/EXP2-mCherry)	z (norm dist. (log2 fold change of ibis1/EXP2-mCherry)
0	262530000000	226110000000	707030000	358170000000	0	279790000000	0	234930000000	322940000000	P08032	162880000000	179439000000	139895000000	185957000000	P08032	Spta1	0.907718	-0.139684	0.0446164	-1.51298	1.1643	0.219465	0.0260154	-1.71384	0.875901	-0.19116	0.0721549	-1.12543
1813000000	223520000000	202200000000	2246900000	305770000000	0	237920000000	0	186600000000	271100000000	Q3UGX2	142511000000	154008000000	118960000000	152567000000	Q3UGX2	Sptb	0.925348	-0.111932	0.0452772	-1.50323	1.19797	0.260597	0.0265382	-1.70219	0.934088	-0.0983697	0.074731	-1.09382
10990000000	125550000000	152360000000	10006000000	164480000000	1040100000	186990000000	3699300000	152770000000	148580000000	Q53ZN9	96300000000	87243000000	94015050000	101683000000	Q53ZN9	Slc4a1	1.10381	0.142496	0.0515815	-1.41386	1.0243	0.0346441	0.0237506	-1.76618	0.947061	-0.0784708	0.0752856	-1.08704
1992300000	149130000000	132270000000	1234900000	209440000000	0	159370000000	306280000	124810000000	164440000000	Q0VGY9	94464100000	105337000000	79685000000	96518760000	Q0VGY9	Ank1	0.89678	-0.157174	0.0442027	-1.51913	1.18547	0.245458	0.026345	-1.70648	0.978712	-0.0310432	0.0766097	-1.07088
1647200000	101750000000	45842000000	0	93595000000	0	87028000000	0	56132000000	102020000000	A8DUK4	49746400000	46797500000	43514000000	52717333333	A8DUK4	Hbbt1	1.06301	0.0881607	0.050199	-1.43294	1.14323	0.193112	0.025684	-1.7213	0.943644	-0.0836853	0.0751402	-1.08881
33218000000	27923000000	40973000000	58999000000	34502000000	285370000	29157000000	16211000000	46673000000	105480000000	P48193	34038000000	46750500000	14721185000	56121333333	P48193	Epb41	0.728078	-0.457836	0.0374408	-1.62475	2.31218	1.20925	0.0404409	-1.4335	0.606507	-0.721403	0.0579263	-1.30609
1410700000	69914000000	27343000000	0	32229000000	0	33347000000	0	80243000000	31472000000	Q91VB8	32889233333	16114500000	16673500000	37238333333	Q91VB8	Hba-a1	2.04097	1.02926	0.0763303	-1.10235	1.97255	0.980058	0.03677	-1.49842	0.883209	-0.179173	0.0724867	-1.12135
22409000000	36413000000	37208000000	22008000000	55390000000	0	38591000000	10438000000	32525000000	57746000000	P49222	32010000000	38699000000	19295500000	33569666667	P49222	Epb42	0.827153	-0.273774	0.0415013	-1.56009	1.65894	0.730258	0.0329887	-1.56917	0.953539	-0.0686355	0.0755599	-1.08368
66045000000	0	1619700000	49373000000	0	51711000000	0	31722000000	0	0	Q792Z1	22554900000	24686500000	25855500000	10574000000	Q792Z1	Try10	0.913653	-0.130281	0.0448396	-1.50968	0.872344	-0.19703	0.0211061	-1.8318	2.13305	1.09292	0.107285	-0.687924
12088000000	25178000000	27418000000	24373000000	38198000000	3448300000	40768000000	2375100000	29527000000	37178000000	Q4KL81	21561333333	31285500000	22108150000	23026700000	Q4KL81	Actg1	0.68918	-0.537048	0.0357719	-1.65257	0.975266	-0.0361319	0.0229198	-1.78623	0.936362	-0.0948613	0.0748287	-1.09262
11831000000	7036200000	17384000000	7039600000	11321000000	3415900000	8874300000	7484300000	6979800000	13348000000	Q4YUZ7	12083733333	9180300000	6145100000	9270700000	Q4YUZ7	PB000817.02.0	1.31627	0.396453	0.0582833	-1.32465	1.9664	0.975558	0.0366998	-1.49969	1.30343	0.382316	0.0882017	-0.930038
0	13546000000	19448000000	0	25607000000	0	27293000000	0	37054000000	20693000000	P02088	10998000000	12803500000	13646500000	19249000000	P02088	Hbb-b1	0.858984	-0.219297	0.0427511	-1.54095	0.805921	-0.31129	0.0198809	-1.86416	0.571354	-0.807542	0.0557239	-1.33544
8744700000	11876000000	10856000000	17218000000	13404000000	494070000	8785500000	2802900000	8042000000	19208000000	Q542P4	10492233333	15311000000	4639785000	10017633333	Q542P4	Mpp1	0.685274	-0.545247	0.0356019	-1.65545	2.26136	1.17719	0.0399163	-1.44258	1.04738	0.0667801	0.0793494	-1.03755
3672100000	7923100000	12797000000	2498000000	5667500000	357310000	5084800000	2256300000	8488700000	17857000000	P63017	8130733333	4082750000	2721055000	9534000000	P63017	Hspa8	1.99148	0.993844	0.0752849	-1.11479	2.98808	1.57922	0.0467382	-1.32872	0.852814	-0.229696	0.0710903	-1.13856
1268800000	11712000000	9753700000	1681700000	17062000000	200030000	13392000000	701820000	6259600000	14947000000	P54116	7578166667	9371850000	6796015000	7302806667	P54116	Stom	0.808609	-0.306485	0.0407612	-1.57158	1.11509	0.15716	0.0252365	-1.73148	1.03771	0.0533978	0.078974	-1.04211
0	5488100000	14700000000	0	2402900000	0	2317200000	0	2275100000	9201700000	P18572	6729366667	1201450000	1158600000	3825600000	P18572	Bsg	5.60104	2.48569	0.117705	-0.590727	5.80819	2.53809	0.0646207	-1.05714	1.75904	0.814785	0.100064	-0.782689
0	3027300000	15842000000	0	303080000	0	389660000	0	601660000	3611000000	Q4Z273	6289766667	151540000	194830000	1404220000	Q4Z273	PB000172.01.0	41.5057	5.37524	0.128077	0.424327	32.2834	5.01272	0.106043	-0.356261	4.47919	2.16324	0.129007	-0.323249
4895100000	7454500000	6306700000	7183400000	9861000000	0	6863500000	1602900000	5516500000	13483000000	Q9QYB8	6218766667	8522200000	3431750000	6867466667	Q9QYB8	Add2	0.0729722	-3.77651	0.00285504	-2.79055	1.81213	0.857684	0.0348881	-1.53308	0.90554	-0.14315	0.0734857	-1.10907
8173800000	3335200000	4928100000	14822000000	6914600000	4376700000	2968300000	26599000000	16622000000	10173000000	Q4Z3B0	5479033333	10868300000	3672500000	17798000000	Q4Z3B0	PB001177.00.0	0.50413	-0.988133	0.0271871	-1.81103	1.49191	0.577159	0.0307898	-1.61253	0.307845	-1.69972	0.0354548	-1.63942
5695800000	5731200000	2986200000	384730000	1154900000	754610000	1006300000	2497300000	2252300000	2073300000	Q4YR60	4804400000	769815000	880455000	2274300000	Q4YR60	PB000298.03.0	6.24098	2.64177	0.121397	-0.535899	5.45672	2.44804	0.0628811	-1.08265	2.11247	1.07893	0.106933	-0.692689
4120500000	4471200000	5527400000	0	3556400000	2097000000	4082600000	2444100000	8407600000	2878300000	E9Q9J0	4706366667	1778200000	3089800000	4576666667	E9Q9J0	Uba52	0.264685	-1.91765	0.0142689	-2.13756	1.52319	0.6071	0.0312126	-1.60405	1.02834	0.0403165	0.0786073	-1.04656
778230000	6505300000	5749900000	2052100000	9312200000	0	6921200000	0	4995500000	12760000000	Q9QYC0	4344476667	5682150000	3460600000	5918500000	Q9QYC0	Add1	0.764583	-0.387255	0.0389679	-1.59995	1.25541	0.32816	0.0274119	-1.68305	0.73405	-0.446049	0.06519	-1.21228
0	6063500000	6607200000	3443200000	8458300000	0	7428600000	0	6522500000	10971000000	Q9WVM2	4223566667	5950750000	3714300000	5831166667	Q9WVM2	Dmtn	0.709754	-0.49461	0.0366601	-1.63766	1.13711	0.185371	0.0255872	-1.72349	0.724309	-0.465323	0.0646717	-1.21884
0	6322100000	4561200000	0	6960700000	0	6501900000	0	10081000000	12489000000	P02089	3627766667	3480350000	3250950000	7523333333	P02089	Hbb-b2	1.04236	0.0598493	0.0494862	-1.44289	1.11591	0.15822	0.0252496	-1.73118	0.482202	-1.05229	0.0496784	-1.41883
0	3889700000	6954600000	0	2073700000	0	1531700000	0	1211700000	4631800000	Q9EQF2	3614766667	1036850000	765850000	1947833333	Q9EQF2	Kel	3.4863	1.8017	0.0992235	-0.831006	4.71994	2.23877	0.0588694	-1.14192	1.85579	0.892032	0.102111	-0.75637
0	2578800000	6961500000	0	2164200000	0	2293700000	0	2116900000	3184300000	Q544N9	3180100000	1082100000	1146850000	1767066667	Q544N9	Slc16a1	2.93882	1.55524	0.0919901	-0.917582	2.7729	1.4714	0.0448587	-1.35926	1.79965	0.847716	0.10094	-0.771469
464000000	1490400000	7023900000	0	1281900000	0	871940000	0	1574500000	1559000000	Q68FD5	2992766667	640950000	435970000	1044500000	Q68FD5	Cltc	4.66927	2.2232	0.110992	-0.682939	6.86462	2.77918	0.0692961	-0.988858	2.86526	1.51867	0.117303	-0.542865
6026700000	1574100000	1207600000	406380000	1879100000	635930000	2031300000	1091300000	927070000	2652600000	Q4YSS4	2936133333	1142740000	1333615000	1556990000	Q4YSS4	PB001532.02.0	2.56938	1.36142	0.0862189	-0.985668	2.20163	1.13858	0.0392891	-1.45352	1.88578	0.915158	0.102719	-0.74849
0	155160000	8158300000	0	153060000	0	341100000	0	169470000	2012100000	Q4Y9Z7	2771153333	76530000	170550000	727190000	Q4Y9Z7	PB000779.00.0	36.21	5.17832	0.131577	0.355152	16.2483	4.02222	0.0922548	-0.636796	3.81077	1.93008	0.12534	-0.402689
0	3398800000	4699100000	0	3924200000	0	4672100000	0	0	3313700000	Q61735	2699300000	1962100000	2336050000	1104566667	Q61735	Cd47	1.37572	0.460187	0.0600227	-1.30226	1.1555	0.208514	0.0258774	-1.71694	2.44376	1.2891	0.112083	-0.62108
0	1973300000	5763200000	0	496160000	0	161230000	0	217530000	1190200000	Q6Q477	2578833333	248080000	80615000	4.69243e+08	Q6Q477	Atp2b4	10.3952	3.37784	0.134856	-0.277329	31.9895	4.99953	0.105902	-0.359997	5.49573	2.45831	0.132597	-0.222713
2151700000	1747100000	3069900000	0	0	0	0	0	0	0	Q4YC68	2322900000	0	0	0	Q4YC68	PB001131.01.0	2322.9	11.1817	0.00673202	2.46406	11614.5	13.5036	0.0138591	2.04859	2322.9	11.1817	0.00310266	2.74949
0	2684500000	3885300000	0	298310000	0	0	0	10020000000	3090800000	P70168	2189933333	149155000	0	4370266667	P70168	Kpnb1	14.6823	3.876	0.139411	-0.102332	10949.7	13.4186	0.0145558	2.02451	0.501098	-0.996834	0.0510191	-1.39994
0	3476000000	3043600000	320110000	1162300000	249560000	1839600000	0	3806600000	6233400000	P00920	2173200000	741205000	1044580000	3346666667	P00920	Ca2	2.93198	1.55188	0.0918905	-0.918763	2.08045	1.0569	0.0379798	-1.47665	0.649363	-0.622904	0.0604878	-1.27253
3676500000	1752400000	836230000	1085700000	2499900000	2062800000	3288300000	1879600000	1882900000	2938900000	Q4YQN7	2088376667	1792800000	2675550000	2233800000	Q4YQN7	PB000423.03.0	1.16487	0.220167	0.0535903	-1.38657	0.780541	-0.357454	0.0194005	-1.87724	0.934899	-0.0971181	0.0747659	-1.09339
311620000	4446900000	1198600000	1061200000	1992700000	0	10026000000	0	5267700000	9877700000	Q02013	1985706667	1526950000	5013000000	5048466667	Q02013	Aqp1	1.30044	0.379	0.0578108	-1.33078	0.396111	-1.33602	0.0110962	-2.15439	0.393329	-1.34619	0.0428831	-1.51897
810500000	2950200000	2132700000	672320000	3860600000	0	4531300000	85374000	2202700000	1129500000	Q4YSP8	1964466667	2266460000	2265650000	1139191333	Q4YSP8	PB001562.02.0	0.866755	-0.206303	0.0430525	-1.53639	0.867065	-0.205787	0.0210104	-1.83428	1.72444	0.786128	0.0992975	-0.792453
0	769750000	4633300000	0	155080000	0	0	0	0	662200000	Q62351	1801016667	77540000	0	2.20733e+08	Q62351	Tfrc	23.2269	4.53773	0.138961	0.130122	9005.08	13.1365	0.0170567	1.94462	8.15924	3.02844	0.135871	-0.0284623
0	1893500000	3272900000	0	1770500000	0	2093700000	0	1193800000	2356000000	Q3UAI3	1722133333	885250000	1046850000	1183266667	Q3UAI3	Cd36	1.94536	0.96004	0.0742896	-1.12667	1.64506	0.718142	0.0328114	-1.5726	1.45541	0.541422	0.0926264	-0.875828
0	294440000	4818400000	0	0	0	0	0	0	354030000	Q4Z0C7	1704280000	0	0	118010000	Q4Z0C7	PB000668.01.0	1704.28	10.7349	0.00978913	2.30711	8521.4	13.0569	0.017817	1.92206	14.4418	3.85218	0.131671	0.252201
2375700000	1111800000	1531300000	2161700000	2631900000	0	1117400000	1099000000	1089800000	1130400000	Q4YK69	1672933333	2396800000	558700000	1106400000	Q4YK69	PB300291.00.0	0.697986	-0.51873	0.0361536	-1.64614	2.99433	1.58223	0.0467912	-1.32786	1.51205	0.596507	0.094145	-0.85706
893760000	1349400000	2756000000	1248900000	3003700000	0	971590000	0	756910000	3671100000	Q9QUT0	1666386667	2126300000	485795000	1476003333	Q9QUT0	Rhag	0.783703	-0.351622	0.039753	-1.58743	3.43023	1.7783	0.0502944	-1.27233	1.12899	0.175027	0.0823886	-1.00066
0	1174200000	3667900000	0	0	0	159160000	0	20960000000	1467300000	Q8BKC5	1614033333	0	79580000	7475766667	Q8BKC5	Ipo5	1614.03	10.6565	0.0104281	2.27954	20.2819	4.34212	0.0973337	-0.546192	0.215902	-2.21155	0.0262366	-1.81381
0	2117500000	2279500000	0	2248600000	0	2374400000	0	1990300000	2535900000	Q8BSM7	1465666667	1124300000	1187200000	1508733333	Q8BSM7	Slc43a1	1.30363	0.38253	0.0579062	-1.32954	1.23456	0.303994	0.0270973	-1.6899	0.971455	-0.0417808	0.0763096	-1.07453
215850000	2148900000	1993900000	0	2784200000	0	2085400000	131490000	3255500000	817170000	Q4YNW9	1452883333	1392100000	1042700000	1401386667	Q4YNW9	PB000848.03.0	1.04366	0.061656	0.0495315	-1.44226	1.39339	0.478595	0.0294231	-1.64044	1.03675	0.0520638	0.0789366	-1.04256
0	1658000000	2400200000	0	1207500000	0	1455900000	0	1667600000	2707600000	Q61171	1352733333	603750000	727950000	1458400000	Q61171	Prdx2	2.24055	1.16385	0.0803244	-1.05507	1.85828	0.893966	0.0354402	-1.5228	0.927546	-0.108509	0.0744487	-1.09727
0	0	4030600000	649980000	4102200000	0	3135100000	0	3274200000	8923700000	Q497E4	1343533333	2376090000	1567550000	4065966667	Q497E4	Actc1	0.565439	-0.822557	0.0301562	-1.75287	0.857091	-0.222479	0.0208287	-1.83901	0.330434	-1.59757	0.037514	-1.60462
1794200000	1273800000	942040000	1164100000	1963100000	0	1131600000	858920000	815240000	814990000	Q4YQV1	1336680000	1563600000	565800000	8.29717e+08	Q4YQV1	PB000377.03.0	0.854873	-0.226217	0.0425912	-1.54338	2.36246	1.24029	0.0409522	-1.42471	1.61101	0.687963	0.0966462	-0.825899
1815900000	1126400000	1064700000	843060000	2800100000	0	3506800000	473750000	779150000	1144400000	Q4YRN8	1335666667	1821580000	1753400000	799100000	Q4YRN8	PB000173.03.0	0.733246	-0.44763	0.0376593	-1.62116	0.761758	-0.392595	0.0190405	-1.88719	1.67146	0.741112	0.0980864	-0.80779
3463800000	460710000	0	1249700000	213940000	4169500000	0	3195100000	941090000	538860000	Q4YW41	1308170000	731820000	2084750000	1558350000	Q4YW41	PB000521.02.0	1.78756	0.837989	0.0707213	-1.16954	0.627495	-0.672324	0.0163449	-1.96642	0.839458	-0.252469	0.0704629	-1.14632
0	658240000	3185100000	0	842860000	0	625450000	0	0	555200000	Q4Z303	1281113333	421430000	312725000	1.85067e+08	Q4Z303	PB102173.00.0	3.03992	1.60403	0.0934347	-0.900441	4.09661	2.03443	0.0550125	-1.19979	6.92244	2.79128	0.135117	-0.109265
0	144060000	3648800000	0	0	0	0	0	0	173170000	Q6PDI5	1264286667	0	0	5.77233e+07	Q6PDI5	Ecm29	1264.29	10.3041	0.0137219	2.15577	6321.43	12.626	0.0223595	1.80003	21.9025	4.45303	0.122453	0.456919
0	261860000	3481800000	0	142280000	0	0	0	569540000	632130000	Q4YDC7	1247886667	71140000	0	4.00557e+08	Q4YDC7	PB301475.00.0	17.5413	4.13268	0.140132	-0.0121642	6239.43	12.6072	0.0225749	1.7947	3.11538	1.63941	0.119851	-0.501726
395110000	1150600000	2090800000	550380000	677850000	0	0	0	645750000	1356600000	Q9JLN5	1212170000	614115000	0	667450000	Q9JLN5	Ermap	1.97385	0.981011	0.0749068	-1.1193	6060.85	12.5653	0.0230592	1.78283	1.81612	0.86086	0.101289	-0.76699
0	705970000	2912900000	0	107660000	0	148360000	0	250530000	591950000	Q4YNQ6	1206290000	53830000	74180000	2.80827e+08	Q4YNQ6	PB108442.00.0	22.4093	4.48602	0.139267	0.111959	16.2617	4.0234	0.0922744	-0.636461	4.2955	2.10282	0.128124	-0.343833
0	1937100000	1656800000	0	735590000	0	533900000	238250000	2579600000	559220000	Q4Y9B7	1197966667	367795000	266950000	1125690000	Q4Y9B7	PB001230.00.0	3.25716	1.70361	0.0963656	-0.86546	4.48761	2.16595	0.0574869	-1.16254	1.06421	0.0897782	0.0799946	-1.02971
0	2598400000	894320000	0	475510000	0	430670000	0	448400000	202300000	Q9QUM0	1164240000	237755000	215335000	216900000	Q9QUM0	Itga2b	4.89681	2.29184	0.112802	-0.658825	5.40665	2.43473	0.0626247	-1.08641	5.36763	2.42429	0.132246	-0.234306
0	0	3479600000	0	565130000	0	515570000	0	0	714880000	P62806	1159866667	282565000	257785000	2.38293e+08	P62806	Hist1h4a	4.10478	2.0373	0.105925	-0.74824	4.49936	2.16972	0.0575583	-1.16147	4.86739	2.28315	0.130613	-0.282394
428700000	1650900000	1260700000	0	2752300000	0	2213400000	0	2023200000	853010000	Q4YWI4	1113433333	1376150000	1106700000	9.58737e+08	Q4YWI4	PB000405.02.0	0.809093	-0.305623	0.0407806	-1.57128	1.00608	0.00875098	0.0234443	-1.77352	1.16135	0.215809	0.083534	-0.98677
686900000	1556200000	1096100000	0	697320000	0	940470000	0	946690000	1028800000	Q4Z1L3	1113066667	348660000	470235000	6.58497e+08	Q4Z1L3	PB000323.01.0	3.19241	1.67465	0.0955157	-0.875636	2.36704	1.24309	0.0409984	-1.42392	1.69031	0.757292	0.0985227	-0.802278
3290500000	0	0	1034700000	0	0	0	0	0	0	Q99K48	1096833333	517350000	0	0	Q99K48	Nono	2.1201	1.08413	0.0779552	-1.08308	5484.17	12.4211	0.0247807	1.74198	1096.83	10.0991	0.00799161	2.38064
0	213600000	3004000000	0	0	0	0	0	187330000	330980000	Q4Z1W0	1072533333	0	0	172770000	Q4Z1W0	PB000262.01.0	1072.53	10.0668	0.0163663	2.07241	5362.67	12.3887	0.025178	1.73282	6.20787	2.6341	0.134136	-0.162819
1245000000	1393800000	573180000	1143300000	793420000	479060000	933120000	410940000	592200000	4059500000	P16858	1070660000	968360000	706090000	1687546667	P16858	Gapdh	1.10564	0.144885	0.0516427	-1.41302	1.51632	0.600576	0.0311202	-1.6059	0.634448	-0.656427	0.0596111	-1.28395
0	2435500000	675590000	0	480500000	0	168750000	0	414720000	0	O54890	1037030000	240250000	84375000	138240000	O54890	Itgb3	4.31646	2.10985	0.107929	-0.722756	12.2907	3.6195	0.0852352	-0.750858	7.50166	2.90721	0.135596	-0.0697655
2059400000	488060000	511840000	457520000	498930000	472760000	611880000	338580000	0	631200000	P68372	1019766667	478225000	542320000	323260000	P68372	Tubb4b	2.1324	1.09248	0.0782028	-1.08014	1.88038	0.911023	0.0357015	-1.51797	3.15463	1.65747	0.120219	-0.495572
0	722510000	2201300000	0	0	0	0	0	0	0	Q4YPP0	9.74603e+08	0	0	0	Q4YPP0	PB108030.00.0	974.603	9.92867	0.0180765	2.02388	4873.02	12.2506	0.0269235	1.6937	974.603	9.92867	0.00916112	2.32256
0	994360000	1845700000	0	0	0	0	0	223020000	696080000	O35598	9.46687e+08	0	0	3.06367e+08	O35598	Adam10	946.687	9.88674	0.0186214	2.00915	4733.43	12.2087	0.0274686	1.68182	3.09004	1.62763	0.119609	-0.50574
1695000000	437900000	660840000	0	158780000	0	165970000	160930000	745670000	148770000	Q4Z3H3	9.31247e+08	79390000	82985000	351790000	Q4Z3H3	PB001129.00.0	11.73	3.55213	0.136908	-0.216102	11.2219	3.48824	0.0828317	-0.788033	2.64717	1.40445	0.114764	-0.581781
0	218750000	2466900000	0	554380000	0	425610000	0	258140000	780210000	Q4YHN2	8.95217e+08	277190000	212805000	3.46117e+08	Q4YHN2	PB001051.00.0	3.22961	1.69136	0.0960064	-0.869764	4.20675	2.0727	0.0557293	-1.18895	2.58646	1.37098	0.113998	-0.593185
0	820870000	1787100000	0	1189000000	0	736710000	0	698550000	8140200000	Q01853	8.69323e+08	594500000	368355000	2946250000	Q01853	Vcp	1.46228	0.548216	0.0624593	-1.27133	2.36002	1.2388	0.0409275	-1.42514	0.295061	-1.76092	0.0342559	-1.66027
0	0	2578900000	0	0	0	0	0	148430000	0	Q4Z454	8.59633e+08	0	0	4.94767e+07	Q4Z454	PB000939.00.0	859.633	9.74758	0.0205188	1.96027	4298.17	12.0695	0.0293284	1.64241	17.3745	4.1189	0.128158	0.343077
232430000	617500000	1688000000	0	1596400000	0	1358900000	0	423440000	549990000	Q4YZ20	8.45977e+08	798200000	679450000	3.24477e+08	Q4YZ20	PB000989.01.0	0.105999	-3.23788	0.00475497	-2.60133	1.24509	0.31625	0.0272565	-1.68643	2.6072	1.3825	0.114263	-0.589258
677740000	402350000	1427100000	0	0	0	0	178730000	0	0	Q4YUA6	835730000	0	0	5.95767e+07	Q4YUA6	PB001022.02.0	835.73	9.70689	0.0210996	1.94597	4178.65	12.0288	0.0298867	1.63089	14.0278	3.81022	0.132133	0.237904
0	968240000	1449600000	0	1030200000	0	428540000	0	636670000	1838200000	P56480	8.05947e+08	515100000	214270000	8.24957e+08	P56480	Atp5b	1.56464	0.645832	0.0652041	-1.23704	3.76136	1.91125	0.0527252	-1.23468	0.976956	-0.033634	0.0765373	-1.07176
551410000	1054200000	666260000	200090000	796140000	0	1013500000	178360000	860550000	315780000	Q4YRS7	757290000	498115000	506750000	4.51563e+08	Q4YRS7	PB000126.03.0	1.52031	0.604367	0.0640329	-1.25161	1.49441	0.579572	0.0308237	-1.61185	1.67704	0.745918	0.0982161	-0.806153
0	547910000	1705700000	0	0	0	0	0	0	411500000	Q9EPK7	7.51203e+08	0	0	1.37167e+08	Q9EPK7	Xpo7	751.203	9.55306	0.0234051	1.89193	3756.02	11.875	0.0320572	1.58732	5.47657	2.45327	0.132546	-0.224429
0	1114300000	1123300000	0	731440000	0	918220000	0	757870000	2472300000	P49813	7.45867e+08	365720000	459110000	1076723333	P49813	Tmod1	2.03945	1.02818	0.0762984	-1.10273	1.62459	0.700078	0.032548	-1.57772	0.692719	-0.529658	0.0629516	-1.24076
1189200000	335520000	663040000	0	534610000	0	744030000	300510000	0	647100000	Q4YW04	7.29253e+08	267305000	372015000	315870000	Q4YW04	PB000541.02.0	2.72817	1.44793	0.0887997	-0.955277	1.96028	0.971059	0.0366297	-1.50097	2.30871	1.20709	0.110112	-0.649025
0	52255000	2050100000	0	0	0	0	0	0	31380000	P41216	700785000	0	0	10460000	P41216	Acsl1	700.785	9.45283	0.0250018	1.85672	3503.93	11.7748	0.0335213	1.55893	66.9967	6.06602	0.0819082	1.00649
0	638480000	1457100000	0	0	0	0	0	0	0	Q8VDN2	6.98527e+08	0	0	0	Q8VDN2	Atp1a1	698.527	9.44817	0.0250778	1.85509	3492.63	11.7701	0.0335903	1.55761	698.527	9.44817	0.013221	2.15885
0	1015900000	1051300000	0	584550000	0	767770000	0	441070000	1684100000	Q3TS19	6.89067e+08	292275000	383885000	708390000	Q3TS19	Ca1	2.3576	1.23732	0.0825141	-1.02926	1.79498	0.843969	0.0346807	-1.53696	0.972722	-0.0399003	0.0763622	-1.07389
0	830960000	1101000000	0	1182600000	0	1684300000	0	0	1508600000	Q8CF94	6.43987e+08	591300000	842150000	5.02867e+08	Q8CF94	Rhd	1.0891	0.123141	0.0510868	-1.42066	0.764694	-0.387046	0.019097	-1.88562	1.28063	0.356855	0.0874896	-0.938713
0	598450000	1296700000	0	0	0	0	0	0	0	Q4Z6G2	6.31717e+08	0	0	0	Q4Z6G2	PB000371.00.0	631.717	9.30313	0.0275279	1.80414	3158.58	11.6251	0.0357795	1.51653	631.717	9.30313	0.0146914	2.10943
1662400000	0	189390000	739760000	0	0	0	0	0	130530000	Q4YWP0	6.17263e+08	369880000	0	43510000	Q4YWP0	PB000359.02.0	1.66882	0.738829	0.0678569	-1.20437	3086.32	11.5917	0.0362948	1.50707	14.1867	3.82647	0.131958	0.24344
0	0	1849500000	0	0	0	0	0	0	0	Q4YS66	616500000	0	0	0	Q4YS66	PB000019.03.0	616.5	9.26796	0.0281464	1.79178	3082.5	11.5899	0.0363224	1.50657	616.5	9.26796	0.0150665	2.09744
0	0	1849000000	0	0	0	0	0	0	260430000	Q9ESJ0	6.16333e+08	0	0	86810000	Q9ESJ0	Xpo4	616.333	9.26757	0.0281533	1.79165	3081.67	11.5895	0.0363285	1.50646	7.0998	2.82778	0.13529	-0.0968296
393390000	280380000	1164400000	0	0	0	0	431890000	0	0	Q4YAS1	6.12723e+08	0	0	1.43963e+08	Q4YAS1	PB001116.03.0	612.723	9.25909	0.0283037	1.78867	3063.62	11.581	0.03646	1.50406	4.25611	2.08953	0.127924	-0.348361
0	0	1811500000	0	0	0	0	0	0	0	Q9JHI9	6.03833e+08	0	0	0	Q9JHI9	Slc40a1	603.833	9.23801	0.0286804	1.78126	3019.17	11.5599	0.0367883	1.49808	603.833	9.23801	0.0153917	2.08724
175720000	568190000	1011900000	0	0	0	221970000	0	0	378710000	Q3TJ39	585270000	0	110985000	1.26237e+08	Q3TJ39	Rab5c	585.27	9.19296	0.0294967	1.76544	5.27342	2.39874	0.0619317	-1.09661	4.63629	2.21297	0.129697	-0.306304
0	887790000	787580000	0	774670000	0	984300000	0	276670000	210280000	B7FAU9	5.58457e+08	387335000	492150000	1.62317e+08	B7FAU9	Flna	1.44179	0.527863	0.0618925	-1.27848	1.13473	0.182347	0.0255495	-1.72435	3.44054	1.78263	0.122675	-0.452927
0	0	1649600000	0	0	0	0	0	0	774030000	Q4YE38	5.49867e+08	0	0	258010000	Q4YE38	PB405557.00.0	549.867	9.10294	0.0311747	1.73381	2749.33	11.4249	0.0389297	1.45983	2.13118	1.09165	0.107254	-0.688355
0	0	1549500000	0	0	0	0	0	0	0	Q9ES97	516500000	0	0	0	Q9ES97	Rtn3	516.5	9.01262	0.0329209	1.70209	2582.5	11.3346	0.0403976	1.43425	516.5	9.01262	0.0180142	2.01045
0	586000000	937850000	0	669840000	0	388730000	0	692680000	962220000	Q03265	507950000	334920000	194365000	5.51633e+08	Q03265	Atp5a1	1.51663	0.60087	0.0639345	-1.25284	2.61338	1.38592	0.0433939	-1.38347	0.920811	-0.119023	0.0741562	-1.10085
656030000	507370000	357610000	0	799820000	0	1140800000	169950000	279340000	703190000	Q4YHF1	5.07003e+08	399910000	570400000	384160000	Q4YHF1	PB300823.00.0	1.26779	0.34232	0.0568232	-1.34366	0.888856	-0.169979	0.0214038	-1.82414	1.31977	0.400288	0.0887038	-0.923915
0	0	1455100000	0	0	0	0	0	0	0	A2AUE1	4.85033e+08	0	0	0	A2AUE1	Dnajc5	485.033	8.92194	0.0347376	1.67023	2425.17	11.2439	0.0418997	1.40857	485.033	8.92194	0.0191595	1.97955
0	408240000	971590000	0	443770000	0	380280000	0	195220000	1075300000	Q8CI59	4.59943e+08	221885000	190140000	4.23507e+08	Q8CI59	Steap3	2.07289	1.05164	0.0769925	-1.09449	2.41897	1.27439	0.0415177	-1.41505	1.08604	0.119071	0.080817	-1.01973
0	218530000	1156900000	0	872330000	0	1012400000	0	253500000	865720000	Q4YZH4	4.58477e+08	436165000	506200000	3.73073e+08	Q4YZH4	PB000879.01.0	1.05115	0.0719743	0.0497908	-1.43863	0.905722	-0.142859	0.0217052	-1.81646	1.22892	0.297389	0.0858238	-0.958974
0	395590000	969410000	0	0	0	0	0	0	0	Q4Z302	455000000	0	0	0	Q4Z302	PB102172.00.0	455	8.82972	0.0366497	1.63784	2275	11.1517	0.0434551	1.38245	455	8.82972	0.020379	1.94813
0	306220000	1055000000	0	0	0	0	0	0	417650000	Q4YBM9	453740000	0	0	1.39217e+08	Q4YBM9	PB105994.00.0	453.74	8.82572	0.0367341	1.63643	2268.7	11.1477	0.0435232	1.38131	3.25924	1.70453	0.121163	-0.479537
1352800000	0	0	0	0	0	0	0	0	0	D3Z1P4	4.50933e+08	0	0	0	D3Z1P4	Rps12	450.933	8.81677	0.0369235	1.63329	2254.67	11.1387	0.0436757	1.37878	450.933	8.81677	0.0205548	1.94372
0	767480000	582100000	0	0	0	0	0	0	0	P39655	449860000	0	0	0	P39655	Alox12	449.86	8.81333	0.0369963	1.63208	2249.3	11.1353	0.0437344	1.37781	449.86	8.81333	0.0206016	1.94255
0	0	1328700000	0	0	0	0	0	0	579650000	Q4Z3Q9	442900000	0	0	1.93217e+08	Q4Z3Q9	PB001069.00.0	442.9	8.79084	0.0374754	1.62418	2214.5	11.1128	0.0441191	1.37143	2.29225	1.19676	0.10986	-0.652543
0	0	1328100000	0	0	0	0	0	0	0	Q8C196	442700000	0	0	0	Q8C196	Cps1	442.7	8.79019	0.0374893	1.62395	2213.5	11.1121	0.0441303	1.37125	442.7	8.79019	0.020919	1.93466
0	546260000	777490000	0	183430000	0	238020000	0	279730000	6629500000	P24270	441250000	91715000	119010000	2303076667	P24270	Cat	4.8111	2.26637	0.112135	-0.667773	3.70767	1.89051	0.0523433	-1.24055	0.191592	-2.38389	0.0235453	-1.87253
1319400000	0	0	498650000	0	0	0	575860000	0	708720000	Q58E64	439800000	249325000	0	4.28193e+08	Q58E64	Eef1a1	1.76396	0.81882	0.0701649	-1.17628	2199	11.1026	0.0442929	1.36856	1.02711	0.0385853	0.0785588	-1.04715
0	724130000	554540000	0	1080400000	0	1060300000	0	570180000	589550000	Q4Z7C3	4.26223e+08	540200000	530150000	3.86577e+08	Q4Z7C3	PB000148.00.0	0.0789156	-3.66355	0.00318685	-2.75086	0.803967	-0.314791	0.0198442	-1.86515	1.10256	0.140855	0.0814287	-1.01231
234960000	0	1026100000	0	0	0	0	0	0	290490000	Q4YZP5	4.20353e+08	0	0	96830000	Q4YZP5	PB000821.01.0	420.353	8.71546	0.0391086	1.5977	2101.77	11.0374	0.0454196	1.35009	4.34115	2.11808	0.128352	-0.338636
614430000	0	639870000	0	79774000	0	0	0	0	285780000	Q4YI47	418100000	39887000	0	95260000	Q4YI47	PB001178.00.0	10.4821	3.38986	0.135012	-0.273108	2090.5	11.0296	0.0455544	1.34789	4.38904	2.13391	0.128584	-0.333243
0	191110000	1053600000	0	0	0	0	0	0	0	Q4Z4U0	4.14903e+08	0	0	0	Q4Z4U0	PB000772.00.0	414.903	8.69663	0.0395231	1.59108	2074.52	11.0186	0.0457471	1.34475	414.903	8.69663	0.0222383	1.90278
0	643330000	600820000	0	0	0	0	0	0	0	Q8R3S2	4.14717e+08	0	0	0	Q8R3S2	Tspan33	414.717	8.69598	0.0395375	1.59086	2073.58	11.0179	0.0457584	1.34457	414.717	8.69598	0.0222477	1.90256
1187500000	0	0	0	0	0	0	0	0	0	Q8CGP6	3.95833e+08	0	0	0	Q8CGP6	Hist1h2ah	395.833	8.62875	0.0410398	1.56724	1979.17	10.9507	0.0469366	1.32553	395.833	8.62875	0.0232326	1.87966
0	367730000	793760000	0	0	0	0	0	0	0	Q8BH78	3.87163e+08	0	0	0	Q8BH78	Rtn4	387.163	8.5968	0.0417655	1.55601	1935.82	10.9187	0.0475011	1.31648	387.163	8.5968	0.0237115	1.86877
0	854180000	302900000	0	143780000	0	157580000	0	373920000	891610000	Q6ZQ38	3.85693e+08	71890000	78790000	4.21843e+08	Q6ZQ38	Cand1	5.36505	2.42359	0.11617	-0.612543	4.89521	2.29137	0.0598728	-1.12702	0.914305	-0.129253	0.0738717	-1.10434
0	417220000	737930000	0	0	0	0	1327900000	1824100000	1191000000	Q4YB64	385050000	0	0	1447666667	Q4YB64	PB000470.03.0	385.05	8.5889	0.041946	1.55324	1925.25	10.9108	0.047641	1.31424	0.26598	-1.91061	0.0314336	-1.71128
238420000	336310000	550400000	672610000	0	830400000	303840000	0	0	3057900000	Q9R111	3.75043e+08	336305000	567120000	1019300000	Q9R111	Gda	1.11519	0.157287	0.0519611	-1.40866	0.661312	-0.596597	0.017045	-1.94497	0.367942	-1.44245	0.0407772	-1.55177
1103100000	0	0	0	0	0	0	0	0	0	Q4YGE2	367700000	0	0	0	Q4YGE2	PB300974.00.0	367.7	8.52239	0.0434844	1.52987	1838.5	10.8443	0.0488266	1.2954	367.7	8.52239	0.024854	1.84342
0	417740000	684780000	0	294280000	0	238520000	0	0	318680000	Q9DC29	3.67507e+08	147140000	119260000	1.06227e+08	Q9DC29	Abcb6	2.49767	1.32058	0.0849996	-1.00001	3.08156	1.62366	0.0475227	-1.31613	3.45965	1.79062	0.122826	-0.450205
0	109970000	987320000	0	0	0	0	0	0	122090000	Q3U7R1	3.65763e+08	0	0	4.06967e+07	Q3U7R1	Esyt1	365.763	8.51477	0.0436627	1.5272	1828.82	10.8367	0.0489632	1.29324	8.98755	3.16793	0.135901	0.0190652
0	293180000	772250000	0	0	0	0	0	0	0	Q542I8	3.55143e+08	0	0	0	Q542I8	Itgb2	355.143	8.47226	0.0446649	1.51226	1775.72	10.7942	0.0497279	1.2812	355.143	8.47226	0.0256453	1.82634
0	373760000	689430000	0	615400000	0	0	0	373820000	866200000	Q8C7C3	3.54397e+08	307700000	0	413340000	Q8C7C3	Tpm3	1.15176	0.203841	0.0531649	-1.39231	1771.98	10.7911	0.0497827	1.28034	0.857397	-0.221964	0.0713036	-1.13593
0	0	974670000	0	0	0	0	350260000	0	0	Q4Z1T1	324890000	0	0	1.16753e+08	Q4Z1T1	PB000282.01.0	324.89	8.34381	0.0477704	1.46714	1624.45	10.6657	0.0520662	1.24482	2.7827	1.47649	0.116379	-0.557236
57833000	41384000	869970000	0	89848000	0	149730000	54402000000	43695000000	4065500000	Q4Z393	3.23062e+08	44924000	74865000	34054166667	Q4Z393	PB001190.00.0	7.19131	2.84625	0.125836	-0.464067	4.31527	2.10945	0.0564201	-1.17854	0.00948672	-6.71987	0.00049723	-3.34987
0	0	963290000	0	120740000	0	0	0	0	305320000	P01900	3.21097e+08	60370000	0	1.01773e+08	P01900	H2-D1	5.31881	2.4111	0.115857	-0.616929	1605.48	10.6488	0.0523775	1.24002	3.15502	1.65765	0.120223	-0.495512
0	287390000	674300000	0	0	0	0	0	0	399350000	Q9JIM1	3.20563e+08	0	0	1.33117e+08	Q9JIM1	Slc29a1	320.563	8.32447	0.0482479	1.46035	1602.82	10.6464	0.0524217	1.23935	2.40814	1.26792	0.111579	-0.628299
960600000	0	0	440770000	0	0	0	339780000	0	0	Q4YPV4	320200000	220385000	0	113260000	Q4YPV4	PB000636.03.0	1.45291	0.538947	0.0622009	-1.27459	1601	10.6448	0.0524518	1.23888	2.82712	1.49933	0.116882	-0.549452
0	296570000	660820000	0	870350000	0	390980000	0	0	350190000	Q4YYQ3	319130000	435175000	195490000	116730000	Q4YYQ3	PB001072.01.0	0.733337	-0.447451	0.0376631	-1.6211	1.63246	0.707049	0.0326495	-1.57574	2.73392	1.45097	0.115813	-0.565931
0	372910000	572050000	0	0	0	0	0	1256600000	545500000	Q76MZ3	3.14987e+08	0	0	600700000	Q76MZ3	Ppp2r1a	314.987	8.29915	0.0488767	1.45145	1574.93	10.6211	0.0528883	1.23217	0.524366	-0.931354	0.0526246	-1.37763
0	0	920200000	0	0	0	0	0	0	0	G3X9J7	3.06733e+08	0	0	0	G3X9J7		306.733	8.26084	0.0498362	1.438	1533.67	10.5828	0.0535969	1.22133	306.733	8.26084	0.0291753	1.7543
918110000	0	0	0	0	0	0	0	0	0	Q71LX8	3.06037e+08	0	0	0	Q71LX8	Hsp90ab1	306.037	8.25756	0.0499188	1.43684	1530.18	10.5795	0.0536577	1.2204	306.037	8.25756	0.0292325	1.75319
879890000	0	0	274550000	0	0	0	346450000	0	0	Q4YQX8	2.93297e+08	137275000	0	1.15483e+08	Q4YQX8	PB000360.03.0	2.13656	1.09529	0.0782863	-1.07915	1466.48	10.5181	0.0547993	1.20302	2.53973	1.34468	0.113389	-0.602146
0	391070000	470130000	0	381610000	0	468210000	0	0	418070000	Q7TMS5	2.87067e+08	190805000	234105000	1.39357e+08	Q7TMS5	Abcg2	1.5045	0.589287	0.0636089	-1.25691	1.22623	0.29423	0.0269708	-1.69266	2.05994	1.0426	0.106012	-0.705067
856000000	0	0	0	0	0	0	0	0	0	Q9DAY9	2.85333e+08	0	0	0	Q9DAY9	Npm1	285.333	8.1565	0.052498	1.40135	1426.67	10.4784	0.0555423	1.19177	285.333	8.1565	0.0310331	1.71875
0	854580000	0	0	2494900000	0	1703300000	0	3767200000	251090000	Q4Z5U3	284860000	1247450000	851650000	1339430000	Q4Z5U3	PB000520.00.0	0.228354	-2.13066	0.0121259	-2.21238	0.33448	-1.58001	0.00953855	-2.2235	0.212673	-2.23329	0.0258857	-1.82122
844910000	0	0	0	0	608470000	0	0	0	0	Q3TSJ4	2.81637e+08	0	304235000	0	Q3TSJ4	Eif4a1	281.637	8.13769	0.0529853	1.39474	0.925721	-0.111351	0.022059	-1.80753	281.637	8.13769	0.0313762	1.71234
839890000	0	0	325050000	0	0	0	219150000	0	0	Q4YBB4	2.79963e+08	162525000	0	73050000	Q4YBB4	PB000169.03.0	1.72259	0.784576	0.0691741	-1.1883	1399.82	10.451	0.0560569	1.18401	3.83249	1.93828	0.125481	-0.399895
838740000	0	0	0	0	0	0	238060000	0	0	Q4YSU5	279580000	0	0	7.93533e+07	Q4YSU5	PB000327.03.0	279.58	8.12712	0.0532602	1.39102	1397.9	10.449	0.0560941	1.18345	3.52323	1.8169	0.123317	-0.441253
0	0	827790000	0	0	0	0	0	0	48411000	Q4YR36	275930000	0	0	16137000	Q4YR36	PB301219.00.0	275.93	8.10816	0.0537547	1.38436	1379.65	10.4301	0.0564508	1.17808	17.0992	4.09586	0.128499	0.335226
0	0	817150000	0	549330000	0	477240000	0	0	902370000	Q4YEN7	2.72383e+08	274665000	238620000	300790000	Q4YEN7		0.991693	-0.0120347	0.0477004	-1.46814	1.14149	0.190923	0.0256566	-1.72192	0.90556	-0.143118	0.0734865	-1.10906
815910000	0	0	0	0	0	0	0	0	0	P99024	271970000	0	0	0	P99024	Tubb5	271.97	8.0873	0.0543012	1.37704	1359.85	10.4092	0.056844	1.17218	271.97	8.0873	0.0323075	1.69518
0	0	815580000	0	0	0	0	0	0	125220000	Q9DCE9	271860000	0	0	41740000	Q9DCE9	Igtp	271.86	8.08672	0.0543165	1.37683	1359.3	10.4086	0.0568551	1.17201	6.51318	2.70336	0.134615	-0.13922
0	0	809490000	0	264060000	0	0	0	0	276830000	Q8R3G9	269830000	132030000	0	9.22767e+07	Q8R3G9	Tspan8	2.0437	1.03118	0.0763873	-1.10167	1349.15	10.3978	0.0570592	1.16895	2.92414	1.54801	0.117936	-0.532866
424550000	353560000	0	351870000	0	1686600000	0	720830000	0	0	Q02257	259370000	175935000	843300000	2.40277e+08	Q02257	Jup	1.47424	0.559969	0.0627874	-1.26721	0.307566	-1.70103	0.00883338	-2.25777	1.07946	0.110315	0.0805711	-1.02271
265490000	152820000	344800000	0	264780000	69046000	0	202760000	285230000	2639100000	Q8R146	254370000	132390000	34523000	1042363333	Q8R146	Apeh	1.92137	0.942134	0.0737635	-1.13296	7.36813	2.8813	0.0712768	-0.959935	0.244032	-2.03486	0.0292108	-1.75361
0	440810000	300760000	0	0	0	0	0	0	0	Q4YHS4	247190000	0	0	0	Q4YHS4	PB300751.00.0	247.19	7.94948	0.0579769	1.32862	1235.95	10.2714	0.0594602	1.13314	247.19	7.94948	0.0349459	1.64822
0	0	732430000	0	0	0	0	0	0	0	Q4YP82	2.44143e+08	0	0	0	Q4YP82	PB000770.03.0	244.143	7.93158	0.058462	1.32233	1220.72	10.2535	0.0598018	1.12807	244.143	7.93158	0.0352982	1.64212
0	390260000	339680000	0	0	0	0	0	252580000	331740000	Q8BJY1	2.43313e+08	0	0	1.94773e+08	Q8BJY1	Psmd5	243.313	7.92667	0.0585954	1.32061	1216.57	10.2486	0.0598957	1.12668	1.24921	0.321019	0.0864862	-0.950923
0	0	705290000	0	0	0	0	0	0	0	P21995	2.35097e+08	0	0	0	P21995	Emb	235.097	7.87711	0.0599492	1.3032	1175.48	10.199	0.0608445	1.11264	235.097	7.87711	0.0363843	1.62356
0	349600000	352970000	0	775160000	0	511960000	0	352950000	312560000	Q4YHU7	234190000	387580000	255980000	2.21837e+08	Q4YHU7	PB300735.00.0	0.604237	-0.726815	0.0319693	-1.71923	0.914876	-0.128352	0.0218676	-1.81235	1.05569	0.0781816	0.0796692	-1.03366
0	487730000	213740000	0	197060000	0	187210000	155940000	247630000	1185900000	Q8VDM4	2.33823e+08	98530000	93605000	5.29823e+08	Q8VDM4	Psmd2	2.37312	1.24678	0.0827965	-1.02594	2.49798	1.32076	0.0422928	-1.40192	0.441323	-1.18009	0.0466578	-1.46238
163310000	190370000	326550000	0	184730000	0	287030000	0	140730000	159360000	Q4Z0R8	2.26743e+08	92365000	143515000	100030000	Q4Z0R8	PB000562.01.0	2.45486	1.29564	0.0842549	-1.00877	1.57993	0.659859	0.0319662	-1.58911	2.26675	1.18063	0.109465	-0.65804
381130000	292250000	0	0	0	0	426590000	334950000	0	466120000	Q4Z4S4	224460000	0	213295000	2.67023e+08	Q4Z4S4	PB000800.00.0	224.46	7.81031	0.0617937	1.27973	1.05235	0.0736082	0.0242166	-1.75515	0.840601	-0.250507	0.0705169	-1.14565
0	327780000	301490000	0	364200000	0	262570000	0	556340000	3023500000	P24549	2.09757e+08	182100000	131285000	1193280000	P24549	Aldh1a1	1.15188	0.203986	0.0531687	-1.39226	1.59772	0.676015	0.0321992	-1.58453	0.175782	-2.50814	0.0217314	-1.91486
0	390020000	235430000	0	358060000	0	446630000	0	347370000	0	P46460	2.08483e+08	179030000	223315000	115790000	P46460	Nsf	1.16452	0.219731	0.0535789	-1.38673	0.933584	-0.0991481	0.0221971	-1.80408	1.80053	0.848421	0.100959	-0.771228
622070000	0	0	0	0	0	0	0	377070000	0	Q4YXT7	2.07357e+08	0	0	125690000	Q4YXT7	PB000110.02.0	207.357	7.69597	0.0650007	1.23957	1036.78	10.0179	0.064334	1.06134	1.64975	0.722245	0.0975764	-0.814219
0	391370000	230330000	0	0	0	0	0	212260000	458090000	Q3TXS7	2.07233e+08	0	0	223450000	Q3TXS7	Psmd1	207.233	7.69511	0.065025	1.23926	1036.17	10.017	0.0643506	1.0611	0.927426	-0.108696	0.0744435	-1.09733
0	242680000	377470000	0	0	0	0	0	446530000	335320000	Q4YSL3	2.06717e+08	0	0	2.60617e+08	Q4YSL3	PB001598.02.0	206.717	7.69151	0.0651269	1.238	1033.58	10.0134	0.0644202	1.06008	0.793183	-0.334275	0.0682207	-1.17419
0	247320000	367350000	0	301610000	0	0	0	0	0	Q8VEM8	204890000	150805000	0	0	Q8VEM8	Slc25a3	1.35864	0.442165	0.0595287	-1.30859	1024.45	10.0006	0.064668	1.05645	204.89	7.67871	0.0405123	1.55596
0	265060000	343570000	0	0	0	0	0	0	130110000	P57716	2.02877e+08	0	0	43370000	P57716	Ncstn	202.877	7.66446	0.0658947	1.2285	1014.38	9.98639	0.0649437	1.05241	4.67781	2.22583	0.12987	-0.301922
0	0	596850000	0	0	0	0	0	0	0	Q80WQ2	198950000	0	0	0	Q80WQ2	Vac14	198.95	7.63626	0.0666981	1.21859	994.75	9.95819	0.0654897	1.04443	198.95	7.63626	0.0414298	1.5415
0	0	596310000	0	0	0	0	1051400000	4325700000	1335200000	Q4Z421	198770000	0	0	2237433333	Q4Z421	PB000970.00.0	198.77	7.63496	0.0667354	1.21813	993.85	9.95688	0.065515	1.04406	0.0888384	-3.49267	0.0108067	-2.25031
0	192040000	404000000	0	0	0	0	0	0	0	Q545A2	198680000	0	0	0	Q545A2	Slc25a5	198.68	7.6343	0.0667541	1.2179	993.4	9.95623	0.0655277	1.04387	198.68	7.6343	0.0414725	1.54083
0	0	588520000	0	0	0	0	0	0	0	Q4Z1F4	1.96173e+08	0	0	0	Q4Z1F4	PB000389.01.0	196.173	7.61599	0.0672779	1.21147	980.867	9.93791	0.0658827	1.03869	196.173	7.61599	0.0418724	1.53459
0	319240000	263430000	0	0	0	0	0	0	0	Q4Z3F0	1.94223e+08	0	0	0	Q4Z3F0	PB001147.00.0	194.223	7.60157	0.067691	1.20641	971.117	9.9235	0.066162	1.0346	194.223	7.60157	0.0421886	1.52968
0	0	582650000	0	296630000	0	391210000	0	0	809440000	Q4Z4C0	1.94217e+08	148315000	195605000	2.69813e+08	Q4Z4C0	PB000900.00.0	1.30949	0.389002	0.0580814	-1.32726	0.992902	-0.0102762	0.023221	-1.77891	0.719819	-0.474295	0.0644309	-1.2219
579980000	0	0	209410000	0	0	0	0	0	0	Q8VIJ6	1.93327e+08	104705000	0	0	Q8VIJ6	Sfpq	1.84639	0.88471	0.0720822	-1.15313	966.633	9.91682	0.0662915	1.03271	193.327	7.5949	0.0423356	1.52741
241530000	0	329560000	0	0	0	0	0	0	227950000	Q4YRV0	1.90363e+08	0	0	7.59833e+07	Q4YRV0	PB000108.03.0	190.363	7.57261	0.0685233	1.19623	951.817	9.89454	0.0667236	1.0264	2.50533	1.325	0.112929	-0.60885
0	0	570740000	0	0	0	0	0	0	0	Q4YS22	1.90247e+08	0	0	0	Q4YS22	PB106995.00.0	190.247	7.57173	0.0685488	1.19592	951.233	9.89366	0.0667408	1.02615	190.247	7.57173	0.0428478	1.51951
0	0	562580000	0	0	0	0	0	0	0	Q4YD38	1.87527e+08	0	0	0	Q4YD38	PB406060.00.0	187.527	7.55095	0.0691479	1.18862	937.633	9.87288	0.0671438	1.02027	187.527	7.55095	0.0433101	1.51243
0	0	561210000	0	0	0	0	0	0	0	Q9EPL8	187070000	0	0	0	Q9EPL8	Ipo7	187.07	7.54743	0.0692494	1.18739	935.35	9.86936	0.0672121	1.01927	187.07	7.54743	0.0433886	1.51123
544720000	0	0	0	0	0	64349000	0	0	0	Q4YAT2	1.81573e+08	0	32174500	0	Q4YAT2	PB001001.03.0	181.573	7.50441	0.0704954	1.17227	5.64339	2.49656	0.0638178	-1.0689	181.573	7.50441	0.0443558	1.49657
521900000	0	0	0	0	0	0	0	0	0	H3BKD0	1.73967e+08	0	0	0	H3BKD0	Hnrnpk	173.967	7.44267	0.0722937	1.15058	869.833	9.7646	0.0692455	0.989597	173.967	7.44267	0.0457643	1.47554
0	149900000	367490000	0	0	0	0	0	0	0	E9PUQ9	1.72463e+08	0	0	0	E9PUQ9	Piezo1	172.463	7.43015	0.0726598	1.14619	862.317	9.75207	0.0694885	0.98605	172.463	7.43015	0.0460529	1.47127
0	494100000	0	0	0	0	0	0	0	0	Q9Z0F8	164700000	0	0	0	Q9Z0F8	Adam17	164.7	7.3637	0.0746098	1.12284	823.5	9.68562	0.0707775	0.96723	164.7	7.3637	0.0476006	1.44863
493980000	0	0	0	0	0	0	0	0	1465300000	Q4YR98	164660000	0	0	4.88433e+08	Q4YR98	PB000270.03.0	164.66	7.36335	0.0746201	1.12272	823.3	9.68527	0.0707843	0.967131	0.337119	-1.56867	0.0381095	-1.59477
0	0	483790000	0	0	0	0	0	0	0	Q4YRJ4	1.61263e+08	0	0	0	Q4YRJ4	PB000207.03.0	161.263	7.33327	0.0755061	1.11216	806.317	9.6552	0.0713672	0.958614	161.263	7.33327	0.0483181	1.43827
0	0	480210000	0	0	0	0	0	0	0	Q9EP69	160070000	0	0	0	Q9EP69	Sacm1l	160.07	7.32256	0.0758223	1.10839	800.35	9.64449	0.0715748	0.955579	160.07	7.32256	0.0485722	1.43462
0	0	474560000	0	0	0	0	0	0	0	Q4YCA7	1.58187e+08	0	0	0	Q4YCA7	PB103834.00.0	158.187	7.30548	0.0763267	1.10239	790.933	9.62741	0.0719055	0.950743	158.187	7.30548	0.0489784	1.4288
0	178290000	296210000	0	440440000	0	182060000	0	0	210500000	Q4YWJ5	1.58167e+08	220220000	91030000	7.01667e+07	Q4YWJ5	PB000394.02.0	0.718221	-0.4775	0.0370221	-1.63165	1.73752	0.797032	0.0339763	-1.55026	2.25416	1.17259	0.109267	-0.66078
469640000	0	0	389060000	0	0	0	309510000	0	0	Q4YSE1	1.56547e+08	194530000	0	103170000	Q4YSE1	PB001643.02.0	0.804743	-0.3134	0.0406058	-1.57401	782.733	9.61238	0.0721965	0.946485	1.51737	0.601569	0.0942841	-0.855335
0	165470000	301470000	0	0	0	0	0	0	156530000	E9PYT3	1.55647e+08	0	0	5.21767e+07	E9PYT3		155.647	7.28213	0.0770176	1.09419	778.233	9.60406	0.0723575	0.944129	2.98307	1.5768	0.118548	-0.523059
0	0	466320000	0	0	0	0	0	0	0	F8WGC7	155440000	0	0	0	F8WGC7	Atl3	155.44	7.28021	0.0770743	1.09352	777.2	9.60214	0.0723946	0.943586	155.44	7.28021	0.0495828	1.42019
0	0	465240000	0	0	0	0	0	0	0	Q4YT28	155080000	0	0	0	Q4YT28	PB001411.02.0	155.08	7.27687	0.0771734	1.09234	775.4	9.5988	0.0724593	0.942638	155.08	7.27687	0.0496631	1.41905
0	172530000	287250000	0	0	0	0	0	0	85240000	P10852	153260000	0	0	2.84133e+07	P10852	Slc3a2	153.26	7.25984	0.077678	1.08636	766.3	9.58177	0.0727887	0.937815	5.39395	2.43134	0.13232	-0.231902
0	334570000	124180000	0	0	0	0	0	312390000	115950000	Q6P5F9	1.52917e+08	0	0	142780000	Q6P5F9	Xpo1	152.917	7.2566	0.0777739	1.08522	764.583	9.57853	0.0728512	0.936898	1.071	0.0989518	0.0802521	-1.02658
454610000	0	0	0	0	0	0	0	0	0	F8WIX8	1.51537e+08	0	0	0	F8WIX8	Hist1h2al	151.537	7.24352	0.0781618	1.08063	757.683	9.56545	0.073104	0.933194	151.537	7.24352	0.050467	1.40769
450370000	0	0	0	0	0	0	0	0	0	E9PZV5	1.50123e+08	0	0	0	E9PZV5		150.123	7.23	0.0785631	1.07588	750.617	9.55193	0.0733651	0.929365	150.123	7.23	0.0507948	1.40308
448730000	0	0	0	0	0	0	245150000	0	0	Q4YT31	1.49577e+08	0	0	8.17167e+07	Q4YT31	PB001409.02.0	149.577	7.22474	0.0787194	1.07403	747.883	9.54667	0.0734668	0.927874	1.83043	0.872183	0.101588	-0.763133
0	0	435030000	0	0	0	0	0	0	86333000	Q4Z579	145010000	0	0	2.87777e+07	Q4Z579	PB000675.00.0	145.01	7.18001	0.0800493	1.05832	725.05	9.50194	0.0743295	0.915205	5.03898	2.33313	0.131224	-0.265364
0	434600000	0	0	751870000	0	647830000	0	587930000	462470000	Q4YUM7	1.44867e+08	375935000	323915000	3.50133e+08	Q4YUM7	PB105866.00.0	0.38535	-1.37576	0.0210494	-1.9472	0.447237	-1.16089	0.0123325	-2.10479	0.413747	-1.27318	0.0445208	-1.49409
0	0	430130000	0	0	0	0	0	0	0	Q4Z2Q8	1.43377e+08	0	0	0	Q4Z2Q8	PB000028.01.0	143.377	7.16367	0.0805358	1.05258	716.883	9.48559	0.0746443	0.910576	143.377	7.16367	0.0524181	1.38048
0	212310000	209710000	0	0	0	0	0	0	390100000	Q8BG32	1.40673e+08	0	0	1.30033e+08	Q8BG32	Psmd11	140.673	7.13621	0.081354	1.04293	703.367	9.45813	0.0751725	0.902799	1.08183	0.113467	0.0806596	-1.02164
0	214400000	199740000	0	0	0	142700000	0	0	142710000	P21440	1.38047e+08	0	71350000	47570000	P21440	Abcb4	138.047	7.10901	0.0821648	1.03338	1.93478	0.952171	0.0363362	-1.50632	2.90197	1.53703	0.1177	-0.536608
0	0	408490000	0	0	0	0	0	0	0	Q9QUI6	1.36163e+08	0	0	0	Q9QUI6	Ackr1	136.163	7.08919	0.082756	1.02641	680.817	9.41112	0.0760748	0.889484	136.163	7.08919	0.0542692	1.3551
0	403460000	0	0	0	0	577630000	0	318200000	2231200000	P15327	1.34487e+08	0	288815000	849800000	P15327	Bpgm	134.487	7.07132	0.0832894	1.02014	0.46565	-1.10268	0.0127662	-2.0883	0.158257	-2.65966	0.0196597	-1.96649
0	0	395570000	0	0	0	0	0	0	0	G3X8R0	1.31857e+08	0	0	0	G3X8R0	Reep5	131.857	7.04283	0.08414	1.01013	659.283	9.36475	0.0769621	0.876351	131.857	7.04283	0.0554367	1.33931
0	0	393120000	0	0	0	0	0	0	0	Q4YSK0	131040000	0	0	0	Q4YSK0	PB001605.02.0	131.04	7.03386	0.0844076	1.00698	655.2	9.35579	0.0771332	0.873813	131.04	7.03386	0.0556636	1.33625
386060000	0	0	0	0	0	0	0	0	0	Q4Z0B8	1.28687e+08	0	0	0	Q4Z0B8	PB000672.01.0	128.687	7.00772	0.0851883	0.997794	643.433	9.32965	0.0776318	0.866408	128.687	7.00772	0.0563279	1.32734
0	0	383980000	0	0	0	0	0	0	44107000	Q9Z0S4	1.27993e+08	0	0	1.47023e+07	Q9Z0S4	Cldn13	127.993	6.99992	0.085421	0.995056	639.967	9.32185	0.0777802	0.8642	8.70565	3.12195	0.135925	0.0034003
0	377940000	0	0	1010200000	0	0	0	0	0	Q4YUK2	125980000	505100000	0	0	Q4YUK2	PB000925.02.0	0.249416	-2.00337	0.0133733	-2.16767	629.9	9.29898	0.0782153	0.857722	125.98	6.97705	0.0571115	1.3169
0	0	375850000	0	0	0	0	0	243510000	0	Q6P2B1	1.25283e+08	0	0	81170000	Q6P2B1	Tnpo3	125.283	6.96905	0.0863428	0.98421	626.417	9.29098	0.0783672	0.855456	1.54347	0.626176	0.0949593	-0.846951
374860000	0	0	0	0	0	0	200450000	0	269590000	Q4YAY1	1.24953e+08	0	0	156680000	Q4YAY1	PB000863.03.0	124.953	6.96525	0.0864564	0.982874	624.767	9.28717	0.0784395	0.854378	0.797507	-0.326432	0.0684348	-1.17152
0	106470000	264570000	0	90396000	0	0	0	0	183410000	Q5SW87	123680000	45198000	0	6.11367e+07	Q5SW87	Rab1a	2.7364	1.45228	0.0889292	-0.95375	618.4	9.2724	0.0787198	0.850193	2.02301	1.0165	0.105345	-0.713961
369270000	0	0	0	0	0	0	0	0	0	Q4YYF0	123090000	0	0	0	Q4YYF0	PB001139.01.0	123.09	6.94357	0.0871033	0.975259	615.45	9.2655	0.0788505	0.848239	123.09	6.94357	0.0579721	1.30549
0	202750000	163920000	0	130860000	0	0	0	0	0	P62196	1.22223e+08	65430000	0	0	P62196	Psmc5	1.868	0.901496	0.0725727	-1.14723	611.117	9.2553	0.0790435	0.845352	122.223	6.93338	0.0582352	1.30201
0	0	346580000	0	0	0	0	0	0	0	Q4Z7G2	1.15527e+08	0	0	0	Q4Z7G2	PB000119.00.0	115.527	6.85208	0.0898302	0.943121	577.633	9.17401	0.0805757	0.822327	115.527	6.85208	0.0603506	1.27432
0	0	344020000	0	0	0	396400000	0	317370000	325770000	Q4Z1F1	1.14673e+08	0	198200000	214380000	Q4Z1F1	PB000391.01.0	114.673	6.84139	0.0901485	0.939364	0.578574	-0.789427	0.0153045	-1.99958	0.534907	-0.90264	0.0533361	-1.36784
343250000	0	0	0	0	0	0	0	0	0	P97447	1.14417e+08	0	0	0	P97447	Fhl1	114.417	6.83815	0.0902446	0.938228	572.083	9.16008	0.0808369	0.818383	114.417	6.83815	0.060716	1.26957
333870000	0	0	0	0	0	0	0	0	0	O35841	111290000	0	0	0	O35841	Api5	111.29	6.79818	0.0914324	0.924186	556.45	9.12011	0.0815841	0.807061	111.29	6.79818	0.0617692	1.25595
0	157530000	174080000	0	0	0	0	0	186360000	384070000	P14685	1.10537e+08	0	0	1.90143e+08	P14685	Psmd3	110.537	6.78838	0.0917232	0.920744	552.683	9.11031	0.0817668	0.804286	0.581333	-0.782562	0.0563588	-1.32693
327210000	0	0	0	0	0	0	0	0	0	Q4YUU3	109070000	0	0	0	Q4YUU3	PB000861.02.0	109.07	6.76911	0.0922946	0.913974	545.35	9.09104	0.0821253	0.798828	109.07	6.76911	0.0625393	1.24605
164630000	0	158870000	260760000	0	0	0	0	0	226770000	Q4Z0G8	1.07833e+08	130380000	0	75590000	Q4Z0G8	PB000642.01.0	0.82707	-0.273919	0.041498	-1.56014	539.167	9.07459	0.0824306	0.794168	1.42656	0.512536	0.0918269	-0.88567
0	94639000	225720000	0	144790000	0	0	0	23059000000	744510000	Q4YVB4	1.06786e+08	72395000	0	7934503333	Q4YVB4	PB000730.02.0	1.47505	0.560765	0.0628097	-1.26693	533.932	9.06051	0.0826914	0.790182	0.0134585	-6.21534	0.000871424	-3.17797
0	0	319040000	0	0	0	0	0	0	117170000	Q5H8C4	1.06347e+08	0	0	3.90567e+07	Q5H8C4	Vps13a	106.347	6.73263	0.0933743	0.901159	531.733	9.05456	0.0828015	0.788496	2.72288	1.44513	0.115682	-0.567919
0	0	313800000	0	0	0	182880000	0	0	337140000	P21981	104600000	0	91440000	112380000	P21981	Tgm2	104.6	6.70874	0.0940799	0.892767	1.14392	0.193986	0.025695	-1.72105	0.930771	-0.103502	0.0745881	-1.09556
0	0	313760000	0	0	0	0	0	0	0	Q4YIJ9	1.04587e+08	0	0	0	Q4YIJ9	PB500007.00.0	104.587	6.70856	0.0940853	0.892702	522.933	9.03048	0.0832459	0.781677	104.587	6.70856	0.0641543	1.22541
0	158900000	152660000	0	0	0	0	0	77758000	122680000	A2AN08	1.03853e+08	0	0	6.68127e+07	A2AN08	Ubr4	103.853	6.6984	0.0943847	0.889136	519.267	9.02033	0.0834329	0.778802	1.5544	0.636354	0.095238	-0.843483
0	190860000	119410000	0	0	0	0	0	0	206560000	Q14AQ1	1.03423e+08	0	0	6.88533e+07	Q14AQ1	Psmc6	103.423	6.69242	0.0945611	0.887033	517.117	9.01435	0.083543	0.777106	1.50208	0.586963	0.0938825	-0.860311
0	124370000	185850000	0	0	0	0	0	162290000	0	Q8BFY9	1.03407e+08	0	0	5.40967e+07	Q8BFY9	Tnpo1	103.407	6.69219	0.0945679	0.886952	517.033	9.01411	0.0835473	0.77704	1.91152	0.934718	0.10323	-0.741826
309960000	0	0	0	0	0	0	0	0	0	E9Q6Q1	103320000	0	0	0	E9Q6Q1		103.32	6.69098	0.0946036	0.886527	516.6	9.0129	0.0835695	0.776698	103.32	6.69098	0.0646258	1.21942
0	142840000	166330000	0	0	0	0	0	123100000	1236900000	Q4YQJ5	1.03057e+08	0	0	4.53333e+08	Q4YQJ5	PB000456.03.0	103.057	6.68729	0.094712	0.885233	515.283	9.00922	0.0836372	0.775655	0.227331	-2.13713	0.0274626	-1.78846
0	296350000	0	0	138030000	0	192220000	0	374850000	178670000	P62827	9.87833e+07	69015000	96110000	1.84507e+08	P62827	Ran	1.43133	0.517358	0.0616008	-1.28217	1.02782	0.0395811	0.0238093	-1.76479	0.535392	-0.901333	0.0533686	-1.3674
0	0	292050000	0	0	0	0	0	0	0	Q4Z7N1	97350000	0	0	0	Q4Z7N1	PB000061.00.0	97.35	6.60511	0.0971233	0.856363	486.75	8.92704	0.0851379	0.752378	97.35	6.60511	0.0669443	1.19017
0	0	291440000	0	0	0	0	0	0	0	Q4YB67	9.71467e+07	0	0	0	Q4YB67	PB000442.03.0	97.1467	6.60209	0.0972114	0.855303	485.733	8.92402	0.0851926	0.751524	97.1467	6.60209	0.0670262	1.18914
0	289070000	0	0	0	0	0	0	0	270280000	D3YYG8	9.63567e+07	0	0	9.00933e+07	D3YYG8	Fam213a	96.3567	6.59031	0.0975553	0.851165	481.783	8.91224	0.085406	0.748187	1.06952	0.0969641	0.0801963	-1.02726
0	0	288910000	0	0	0	0	0	0	0	Q4YTE0	9.63033e+07	0	0	0	Q4YTE0	PB001306.02.0	96.3033	6.58951	0.0975786	0.850884	481.517	8.91144	0.0854205	0.747961	96.3033	6.58951	0.067368	1.18486
0	0	287820000	0	0	0	0	0	0	0	Q4YNH0	95940000	0	0	0	Q4YNH0	PB000946.03.0	95.94	6.58406	0.0977376	0.848969	479.7	8.90599	0.0855191	0.746417	95.94	6.58406	0.0675164	1.183
0	0	286660000	0	0	0	0	0	0	0	Q4Z197	9.55533e+07	0	0	0	Q4Z197	PB000443.01.0	95.5533	6.57823	0.0979073	0.846922	477.767	8.90016	0.0856244	0.744767	95.5533	6.57823	0.067675	1.18101
0	0	285630000	0	0	0	0	0	0	343450000	Q542I9	95210000	0	0	1.14483e+08	Q542I9	Psmc1	95.21	6.57304	0.0980586	0.845098	476.05	8.89497	0.0857181	0.743296	0.831649	-0.265953	0.0700921	-1.15091
0	284350000	0	0	0	0	0	0	0	298570000	Q3U9N9	9.47833e+07	0	0	9.95233e+07	Q3U9N9	Slc16a10	94.7833	6.56656	0.0982471	0.842822	473.917	8.88849	0.085835	0.74146	0.952373	-0.0704014	0.0755106	-1.08429
280500000	0	0	0	0	0	0	105900000	0	0	Q4Z776	93500000	0	0	35300000	Q4Z776	PB000191.00.0	93.5	6.54689	0.0988185	0.835913	467.5	8.86882	0.0861889	0.73589	2.64873	1.4053	0.114783	-0.581491
0	276310000	0	0	0	0	0	0	0	0	Q4YR38	9.21033e+07	0	0	0	Q4YR38	PB000319.03.0	92.1033	6.52518	0.0994477	0.828285	460.517	8.84711	0.0865782	0.729741	92.1033	6.52518	0.069124	1.16294
0	0	276030000	0	0	0	0	0	0	0	Q9QXY7	92010000	0	0	0	Q9QXY7	Xk	92.01	6.52372	0.09949	0.827772	460.05	8.84565	0.0866044	0.729326	92.01	6.52372	0.069164	1.16244
0	156310000	118130000	0	96801000	0	220360000	0	269970000	110650000	E9QKZ2	91480000	48400500	110180000	1.26873e+08	E9QKZ2	Ipo9	1.89006	0.918434	0.0730685	-1.14128	0.830278	-0.268334	0.0203355	-1.85199	0.721034	-0.471861	0.0644962	-1.22107
0	140010000	133870000	0	0	0	0	0	0	0	Q4Z2L5	9.12933e+07	0	0	0	Q4Z2L5	PB000066.01.0	91.2933	6.51244	0.0998161	0.823809	456.467	8.83437	0.086806	0.726131	91.2933	6.51244	0.0694732	1.15859
0	0	273290000	0	0	0	0	0	0	0	Q3TA96	9.10967e+07	0	0	0	Q3TA96	Lamp1	91.0967	6.50933	0.099906	0.822716	455.483	8.83125	0.0868615	0.72525	91.0967	6.50933	0.0695586	1.15753
0	0	273250000	0	0	0	0	0	0	0	D3Z7T3	9.10833e+07	0	0	0	D3Z7T3		91.0833	6.50912	0.0999121	0.822642	455.417	8.83104	0.0868653	0.72519	91.0833	6.50912	0.0695644	1.15746
268110000	0	0	162460000	233810000	0	0	265590000	0	0	Q4Z3V0	89370000	198135000	0	88530000	Q4Z3V0	PB001040.00.0	0.451056	-1.14862	0.0245093	-1.86741	446.85	8.80365	0.0873528	0.717431	1.00949	0.0136242	0.0778594	-1.05566
267880000	0	0	0	0	0	0	101520000	0	0	Q4Z3A3	8.92933e+07	0	0	33840000	Q4Z3A3	PB001182.00.0	89.2933	6.48048	0.100737	0.812583	446.467	8.80241	0.0873748	0.71708	2.63869	1.39982	0.114659	-0.583357
0	168470000	98979000	0	180040000	0	250630000	0	184120000	271800000	Q4YBE3	8.91497e+07	90020000	125315000	1.51973e+08	Q4YBE3	PB000242.00.0	0.990332	-0.0140162	0.0476516	-1.46884	0.711405	-0.491258	0.0180553	-1.91513	0.586614	-0.769517	0.0566916	-1.32249
0	0	264910000	0	0	0	0	0	0	0	Q4Z7M8	8.83033e+07	0	0	0	Q4Z7M8	PB000064.00.0	88.3033	6.4644	0.101199	0.806932	441.517	8.78632	0.0876598	0.712524	88.3033	6.4644	0.0707938	1.14223
0	0	261930000	0	0	0	0	0	0	159520000	Q4Z7K3	87310000	0	0	5.31733e+07	Q4Z7K3	PB000093.00.0	87.31	6.44807	0.101667	0.801199	436.55	8.77	0.087948	0.707902	1.64199	0.715444	0.0973922	-0.816536
0	261820000	0	0	732320000	0	553420000	0	0	0	Q4YNJ5	8.72733e+07	366160000	276710000	0	Q4YNJ5	PB000924.03.0	0.238348	-2.06886	0.0127194	-2.19068	0.315396	-1.66476	0.00904018	-2.2475	87.2733	6.44747	0.0712606	1.13646
0	0	261150000	0	0	0	0	0	0	110290000	Q4YS59	87050000	0	0	3.67633e+07	Q4YS59	PB000022.03.0	87.05	6.44377	0.10179	0.799688	435.25	8.7657	0.0880239	0.706683	2.36785	1.24358	0.110995	-0.636593
0	87459000	173600000	0	0	0	0	0	82595000	676370000	Q78ZA7	8.70197e+07	0	0	2.52988e+08	Q78ZA7	Nap1l4	87.0197	6.44327	0.101804	0.799511	435.098	8.7652	0.0880327	0.706541	0.343967	-1.53966	0.0387132	-1.58489
0	253830000	0	0	0	0	0	0	0	0	P01897	84610000	0	0	0	P01897	H2-L	84.61	6.40276	0.102959	0.785279	423.05	8.72468	0.0887435	0.695066	84.61	6.40276	0.0724966	1.12122
0	0	253030000	0	0	0	0	0	0	0	Q4Z2G8	8.43433e+07	0	0	0	Q4Z2G8	PB000096.01.0	84.3433	6.3982	0.103088	0.78368	421.717	8.72013	0.088823	0.693777	84.3433	6.3982	0.0726228	1.11967
0	251740000	0	0	478350000	0	0	370880000	0	0	Q4YGR5	8.39133e+07	239175000	0	1.23627e+08	Q4YGR5	PB300921.00.0	0.350845	-1.51109	0.0191666	-1.99474	419.567	8.71276	0.0889516	0.691688	0.678764	-0.559018	0.0621719	-1.25077
0	0	249350000	0	0	0	0	0	0	0	E9Q3E1	8.31167e+07	0	0	0	E9Q3E1	Aldh3b2	83.1167	6.37707	0.103687	0.776255	415.583	8.69899	0.0891911	0.68779	83.1167	6.37707	0.0732088	1.11247
0	246650000	0	0	0	0	0	0	0	597820000	Q5SUC3	8.22167e+07	0	0	1.99273e+08	Q5SUC3	Canx	82.2167	6.36136	0.10413	0.770737	411.083	8.68329	0.0894635	0.683342	0.412582	-1.27725	0.0444286	-1.49548
0	0	246230000	0	0	0	0	0	0	0	F7D1I5	8.20767e+07	0	0	0	F7D1I5	Gypc	82.0767	6.3589	0.1042	0.769873	410.383	8.68083	0.0895061	0.682645	82.0767	6.3589	0.0737132	1.10628
0	0	245770000	0	0	0	0	0	0	579250000	Q7SI97	8.19233e+07	0	0	1.93083e+08	Q7SI97	PB000185.00.0	81.9233	6.3562	0.104276	0.768926	409.617	8.67813	0.0895527	0.681881	0.42429	-1.23688	0.0453477	-1.48172
0	0	240980000	0	0	0	0	0	0	0	Q4Z5U1	8.03267e+07	0	0	0	Q4Z5U1	PB100937.00.0	80.3267	6.32781	0.105073	0.758951	401.633	8.64974	0.0900423	0.673839	80.3267	6.32781	0.074578	1.09569
0	0	240580000	0	0	0	0	0	0	0	H3BJY1	8.01933e+07	0	0	0	H3BJY1	Syngr2	80.1933	6.32541	0.10514	0.758109	400.967	8.64734	0.0900834	0.67316	80.1933	6.32541	0.0746448	1.09487
0	0	238100000	0	0	0	0	0	0	0	Q4Z7K6	7.93667e+07	0	0	0	Q4Z7K6	PB000091.00.0	79.3667	6.31046	0.105558	0.752857	396.833	8.63239	0.0903397	0.668926	79.3667	6.31046	0.0750612	1.08978
0	0	237520000	0	0	0	0	0	183330000	512430000	Q8BSH9	7.91733e+07	0	0	231920000	Q8BSH9	Nap1l1	79.1733	6.30694	0.105656	0.751621	395.867	8.62887	0.0903999	0.66793	0.341382	-1.55054	0.0384861	-1.58859
0	236960000	0	0	151320000	0	0	79374000	0	0	A2AQ07	7.89867e+07	75660000	0	26458000	A2AQ07	Tubb1	1.04397	0.0620784	0.0495421	-1.44211	394.933	8.62547	0.0904582	0.666965	2.98536	1.57791	0.118571	-0.522681
236720000	0	0	0	0	0	0	0	0	0	Q4YZ60	7.89067e+07	0	0	0	Q4YZ60	PB000967.01.0	78.9067	6.30208	0.105792	0.749912	394.533	8.624	0.0904831	0.666551	78.9067	6.30208	0.075295	1.08692
233860000	0	0	0	0	0	0	0	0	0	H3BLF7	7.79533e+07	0	0	0	H3BLF7	Gnb1	77.9533	6.28454	0.10628	0.743751	389.767	8.60647	0.0907821	0.661584	77.9533	6.28454	0.0757842	1.08095
0	158400000	74899000	0	132200000	0	76458000	0	0	137830000	P26039	7.77663e+07	66100000	38229000	4.59433e+07	P26039	Tln1	1.1765	0.234495	0.0539649	-1.38154	2.03422	1.02448	0.0374667	-1.48584	1.69266	0.75929	0.0985765	-0.801597
232300000	0	0	209660000	0	0	0	0	0	0	Q4YUZ0	7.74333e+07	104830000	0	0	Q4YUZ0	PB000822.02.0	0.738656	-0.437025	0.0378872	-1.61743	387.167	8.59681	0.0909461	0.658849	77.4333	6.27488	0.0760538	1.07766
0	0	232170000	0	0	0	0	0	0	74953000	Q3TZZ7	77390000	0	0	2.49843e+07	Q3TZZ7	Esyt2	77.39	6.27408	0.10657	0.740076	386.95	8.596	0.0909598	0.658621	3.09754	1.63112	0.119681	-0.504549
0	231440000	0	0	0	0	0	0	0	333820000	Q9JK39	7.71467e+07	0	0	1.11273e+08	Q9JK39	Btnl10	77.1467	6.26953	0.106696	0.73848	385.733	8.59146	0.0910369	0.657334	0.693308	-0.528432	0.0629842	-1.24034
0	0	228700000	0	0	0	0	0	0	0	Q4YXS9	7.62333e+07	0	0	0	Q4YXS9	PB000121.02.0	76.2333	6.25235	0.107171	0.732444	381.167	8.57428	0.0913275	0.652467	76.2333	6.25235	0.0766834	1.06998
0	0	228340000	0	0	0	0	0	0	151090000	Q4YWZ0	7.61133e+07	0	0	5.03633e+07	Q4YWZ0	PB000303.02.0	76.1133	6.25008	0.107233	0.731645	380.567	8.57201	0.0913658	0.651824	1.51128	0.595775	0.0941249	-0.857309
0	93933000	128980000	0	0	0	0	0	0	0	Q564E2	7.43043e+07	0	0	0	Q564E2	Ldha	74.3043	6.21537	0.108186	0.719455	371.522	8.5373	0.0919486	0.641995	74.3043	6.21537	0.0777179	1.05738
0	213340000	0	0	203130000	0	255510000	0	232110000	185670000	Q4YMX5	7.11133e+07	101565000	127755000	139260000	Q4YMX5	PB001086.03.0	0.700176	-0.514211	0.0362482	-1.64455	0.556638	-0.845188	0.0148269	-2.01538	0.510652	-0.969589	0.0516842	-1.39065
0	0	213130000	0	0	0	0	0	0	0	Q4Z189	7.10433e+07	0	0	0	Q4Z189	PB000447.01.0	71.0433	6.15063	0.109943	0.69671	355.217	8.47256	0.0930219	0.623657	71.0433	6.15063	0.0795327	1.03532
212840000	0	0	0	0	0	0	0	0	0	Q546G4	7.09467e+07	0	0	0	Q546G4	Alb	70.9467	6.14866	0.109995	0.69602	354.733	8.47059	0.0930541	0.623101	70.9467	6.14866	0.0795878	1.03465
212800000	0	0	0	0	229700000	0	0	0	0	B2KGR2	7.09333e+07	0	114850000	0	B2KGR2	Lancl1	70.9333	6.14839	0.110003	0.695925	0.617617	-0.695215	0.0161375	-1.9729	70.9333	6.14839	0.0795954	1.03456
0	0	210190000	0	0	0	0	0	0	36896000	Q9ERK4	7.00633e+07	0	0	1.22987e+07	Q9ERK4	Cse1l	70.0633	6.13059	0.11048	0.689671	350.317	8.45252	0.0933502	0.617981	5.69682	2.51016	0.133098	-0.205048
0	0	208390000	0	0	0	0	0	0	0	Q4Z3W6	6.94633e+07	0	0	0	Q4Z3W6	PB001021.00.0	69.4633	6.11818	0.110812	0.685312	347.317	8.44011	0.0935526	0.614467	69.4633	6.11818	0.0804434	1.02426
0	207640000	0	0	439210000	0	600420000	0	165490000	396390000	Q8VHL0	6.92133e+07	219605000	300210000	1.87293e+08	Q8VHL0	Slc14a1	0.315172	-1.66579	0.0171722	-2.04908	0.23055	-2.11685	0.00672414	-2.37554	0.369545	-1.43618	0.0409126	-1.54963
0	0	207000000	0	0	0	0	0	0	135780000	Q9DCN2	69000000	0	0	45260000	Q9DCN2	Cyb5r3	69	6.10852	0.111069	0.68192	345	8.43045	0.0937096	0.611732	1.52452	0.60836	0.0944706	-0.853021
206840000	0	0	0	0	0	0	0	0	0	Q8C2R5	6.89467e+07	0	0	0	Q8C2R5	Ptbp1	68.9467	6.10741	0.111099	0.681528	344.733	8.42934	0.0937277	0.611416	68.9467	6.10741	0.0807457	1.02059
0	0	203060000	0	0	0	0	0	0	0	Q4YYJ6	6.76867e+07	0	0	0	Q4YYJ6	PB001107.01.0	67.6867	6.0808	0.111804	0.672181	338.433	8.40273	0.0941579	0.60388	67.6867	6.0808	0.081493	1.01153
0	0	200630000	0	0	0	0	0	0	0	Q4YVP3	6.68767e+07	0	0	0	Q4YVP3	PB000618.02.0	66.8767	6.06343	0.112261	0.666079	334.383	8.38536	0.0944369	0.598961	66.8767	6.06343	0.0819808	1.00561
198920000	0	0	0	0	0	0	0	0	0	Q8VDW0	6.63067e+07	0	0	0	Q8VDW0	Ddx39a	66.3067	6.05108	0.112585	0.661741	331.533	8.37301	0.0946343	0.595463	66.3067	6.05108	0.0823277	1.0014
0	0	197080000	0	179370000	0	0	0	0	223010000	Q4Z214	6.56933e+07	89685000	0	7.43367e+07	Q4Z214	PB000222.01.0	0.73249	-0.44912	0.0376273	-1.62168	328.467	8.3596	0.0948479	0.591666	0.883727	-0.178327	0.0725101	-1.12106
0	0	195930000	0	0	0	0	0	0	0	Q4YH38	65310000	0	0	0	Q4YH38	PB403086.00.0	65.31	6.02923	0.113155	0.654066	326.55	8.35116	0.0949819	0.589274	65.31	6.02923	0.0829415	0.993958
0	0	195840000	0	0	0	0	0	0	629950000	Q6ZPJ3	65280000	0	0	2.09983e+08	Q6ZPJ3	Ube2o	65.28	6.02857	0.113172	0.653833	326.4	8.3505	0.0949924	0.589087	0.310882	-1.68556	0.0357359	-1.6346
193560000	0	0	298570000	0	1530100000	0	1095400000	0	0	E9Q557	64520000	149285000	765050000	3.65133e+08	E9Q557	Dsp	0.432193	-1.21025	0.0235327	-1.88906	0.0843344	-3.56774	0.00232819	-2.78647	0.176703	-2.50061	0.0218385	-1.9123
193340000	0	0	0	0	0	0	0	0	0	Q4YRK9	6.44467e+07	0	0	0	Q4YRK9	PB000194.03.0	64.4467	6.01003	0.113653	0.647322	322.233	8.33196	0.0952853	0.583837	64.4467	6.01003	0.0834807	0.987417
0	0	190830000	0	0	0	0	0	0	0	Q8R5J9	63610000	0	0	0	Q8R5J9	Arl6ip5	63.61	5.99118	0.114138	0.640699	318.05	8.31311	0.0955815	0.578498	63.61	5.99118	0.0840101	0.980994
0	190250000	0	0	63949000	0	197120000	0	88979000	921970000	Q02053	6.34167e+07	31974500	98560000	336983000	Q02053	Uba1	1.98335	0.98794	0.0751109	-1.11687	0.643432	-0.63614	0.0166767	-1.95617	0.18819	-2.40974	0.0231593	-1.88134
0	68927000	120300000	0	388960000	0	108910000	0	0	143380000	Q8VDD5	6.30757e+07	194480000	54455000	4.77933e+07	Q8VDD5	Myh9	0.32433	-1.62447	0.0176888	-2.03457	1.15831	0.212019	0.0259215	-1.71595	1.31976	0.400274	0.0887034	-0.92392
0	0	185860000	0	0	0	0	0	0	0	Q3U1W4	6.19533e+07	0	0	0	Q3U1W4	Itgam	61.9533	5.95311	0.11511	0.627325	309.767	8.27504	0.0961739	0.567715	61.9533	5.95311	0.0850788	0.968022
0	0	185290000	0	0	0	0	0	0	0	Q4YK77	6.17633e+07	0	0	0	Q4YK77	PB300286.00.0	61.7633	5.94868	0.115223	0.625769	308.817	8.27061	0.0962424	0.56646	61.7633	5.94868	0.0852032	0.966512
0	0	184750000	0	0	0	0	0	0	0	Q4Z3K3	6.15833e+07	0	0	0	Q4Z3K3	PB001115.00.0	61.5833	5.94447	0.115329	0.624289	307.917	8.2664	0.0963074	0.565267	61.5833	5.94447	0.0853213	0.965078
0	0	183700000	0	0	0	0	0	0	0	Q4YS82	6.12333e+07	0	0	0	Q4YS82	PB000011.03.0	61.2333	5.93625	0.115537	0.621401	306.167	8.25817	0.096434	0.562938	61.2333	5.93625	0.085552	0.962276
0	181790000	0	0	0	0	0	0	0	235690000	O88685	6.05967e+07	0	0	7.85633e+07	O88685	Psmc3	60.5967	5.92117	0.115916	0.616104	302.983	8.24309	0.0966652	0.558667	0.77131	-0.374618	0.0671221	-1.18794
0	0	179950000	0	0	0	0	0	0	0	Q3UKQ5	5.99833e+07	0	0	0	Q3UKQ5	M6pr	59.9833	5.90649	0.116284	0.610948	299.917	8.22842	0.0968891	0.554511	59.9833	5.90649	0.0863862	0.952138
0	0	178720000	0	0	0	0	0	0	0	Q8JZR0	5.95733e+07	0	0	0	Q8JZR0	Acsl5	59.5733	5.89659	0.11653	0.607472	297.867	8.21852	0.0970395	0.551708	59.5733	5.89659	0.0866635	0.948766
0	0	177130000	0	0	0	0	0	0	0	F6V6T4	5.90433e+07	0	0	0	F6V6T4	Tmed2	59.0433	5.8837	0.11685	0.602943	295.217	8.20563	0.0972345	0.548057	59.0433	5.8837	0.0870246	0.944374
0	0	176170000	0	0	0	0	0	0	105460000	Q4YWM1	5.87233e+07	0	0	3.51533e+07	Q4YWM1	PB000379.02.0	58.7233	5.87586	0.117044	0.600189	293.617	8.19779	0.0973527	0.545836	1.67049	0.740272	0.0980637	-0.808077
175090000	0	0	0	0	0	0	0	0	0	Q4YBI2	5.83633e+07	0	0	0	Q4YBI2	PB001324.02.0	58.3633	5.86699	0.117262	0.597073	291.817	8.18892	0.097486	0.543323	58.3633	5.86699	0.0874924	0.93868
0	0	174450000	0	0	0	0	0	0	0	P97300	58150000	0	0	0	P97300	Nptn	58.15	5.86171	0.117392	0.595217	290.75	8.18364	0.0975651	0.541827	58.15	5.86171	0.0876402	0.93688
172500000	0	0	0	0	0	0	0	0	0	O08583	57500000	0	0	0	O08583	Alyref	57.5	5.84549	0.117789	0.58952	287.5	8.16742	0.0978072	0.537234	57.5	5.84549	0.0880937	0.931354
0	0	171980000	0	86242000	0	0	0	0	0	Q4YSB4	5.73267e+07	43121000	0	0	Q4YSB4	PB001660.02.0	1.32944	0.410816	0.0586734	-1.3196	286.633	8.16306	0.097872	0.536	57.3267	5.84113	0.0882155	0.92987
171640000	0	0	0	0	0	0	0	0	0	Q4YXZ7	5.72133e+07	0	0	0	Q4YXZ7	PB000063.02.0	57.2133	5.83828	0.117964	0.586987	286.067	8.16021	0.0979144	0.535192	57.2133	5.83828	0.0882953	0.928897
0	0	168870000	0	0	0	0	0	0	0	E9Q855	56290000	0	0	0	E9Q855	Scamp3	56.29	5.81481	0.118533	0.578741	281.45	8.13673	0.0982612	0.528544	56.29	5.81481	0.0889508	0.9209
0	0	166540000	0	0	0	0	0	0	0	Q4YB42	5.55133e+07	0	0	0	Q4YB42	PB000309.00.0	55.5133	5.79476	0.119014	0.5717	277.567	8.11669	0.0985549	0.522866	55.5133	5.79476	0.0895099	0.91407
0	0	166160000	0	0	0	0	0	0	0	Q8BH40	5.53867e+07	0	0	0	Q8BH40	Stx7	55.3867	5.79147	0.119093	0.570542	276.933	8.11339	0.098603	0.521933	55.3867	5.79147	0.0896018	0.912948
0	0	166080000	0	0	0	0	0	0	0	P01898	55360000	0	0	0	P01898	H2-Q10	55.36	5.79077	0.119109	0.570298	276.8	8.1127	0.0986131	0.521736	55.36	5.79077	0.0896211	0.912711
0	0	165670000	0	0	0	0	0	0	0	G5E829	5.52233e+07	0	0	0	G5E829	Atp2b1	55.2233	5.78721	0.119194	0.569046	276.117	8.10913	0.098665	0.520726	55.2233	5.78721	0.0897205	0.911496
0	165560000	0	0	0	0	0	0	0	0	Q3UII2	5.51867e+07	0	0	0	Q3UII2	Cd82	55.1867	5.78625	0.119217	0.568709	275.933	8.10818	0.098679	0.520455	55.1867	5.78625	0.0897472	0.911169
164010000	0	0	0	0	0	0	424240000	2226700000	0	Q4Z7P5	54670000	0	0	8.83647e+08	Q4Z7P5	PB000053.00.0	54.67	5.77268	0.119539	0.563942	273.35	8.09461	0.0988758	0.516611	0.0618686	-4.01465	0.00712879	-2.42816
0	0	163590000	0	0	0	0	0	0	0	Q4FJL0	54530000	0	0	0	Q4FJL0	Rab10	54.53	5.76898	0.119627	0.562642	272.65	8.09091	0.0989293	0.515564	54.53	5.76898	0.0902281	0.905285
0	161630000	0	0	0	0	0	0	0	199590000	Q4YXL6	5.38767e+07	0	0	66530000	Q4YXL6	PB000164.02.0	53.8767	5.75159	0.120036	0.556534	269.383	8.07352	0.0991796	0.510639	0.80981	-0.304344	0.0690389	-1.16399
160720000	0	0	0	0	0	0	0	0	0	Q9R1T4	5.35733e+07	0	0	0	Q9R1T4	38961	53.5733	5.74344	0.120227	0.553672	267.867	8.06537	0.0992963	0.508332	53.5733	5.74344	0.0909381	0.896585
0	160370000	0	0	0	0	576080000	0	0	141740000	Q923D2	5.34567e+07	0	288040000	4.72467e+07	Q923D2	Blvrb	53.4567	5.7403	0.120301	0.552567	0.185588	-2.42983	0.00542598	-2.46419	1.13144	0.178157	0.0824765	-0.999598
0	159820000	0	0	0	0	0	0	0	743330000	Q5FW97	5.32733e+07	0	0	2.47777e+08	Q5FW97	EG433182	53.2733	5.73534	0.120416	0.550826	266.367	8.05727	0.0994119	0.506037	0.215005	-2.21755	0.0261394	-1.81586
0	0	157280000	0	0	0	0	0	0	0	Q4FJQ0	5.24267e+07	0	0	0	Q4FJQ0	Rab7	52.4267	5.71223	0.120952	0.542707	262.133	8.03416	0.0997396	0.499491	52.4267	5.71223	0.0918042	0.88595
0	156620000	0	0	0	0	0	0	0	214950000	Q3TPL4	5.22067e+07	0	0	71650000	Q3TPL4	Capn5	52.2067	5.70616	0.121092	0.540576	261.033	8.02809	0.0998251	0.497773	0.728635	-0.456733	0.0649025	-1.21592
0	0	156170000	0	0	0	0	0	0	157670000	Q8BMS1	5.20567e+07	0	0	5.25567e+07	Q8BMS1	Hadha	52.0567	5.70201	0.121187	0.539118	260.283	8.02394	0.0998835	0.496597	0.990486	-0.0137908	0.0770921	-1.065
0	0	155440000	0	0	0	0	0	0	0	Q4YY43	5.18133e+07	0	0	0	Q4YY43	PB000031.02.0	51.8133	5.69525	0.121342	0.536743	259.067	8.01718	0.0999783	0.494682	51.8133	5.69525	0.0922743	0.880165
0	0	154360000	0	0	0	0	0	0	0	Q4YRU1	5.14533e+07	0	0	0	Q4YRU1	PB000115.03.0	51.4533	5.68519	0.121572	0.53321	257.267	8.00712	0.100119	0.491833	51.4533	5.68519	0.0925526	0.876738
0	0	153540000	0	0	0	0	0	0	0	Q4YA48	51180000	0	0	0	Q4YA48	PB402742.00.0	51.18	5.67751	0.121746	0.53051	255.9	7.99944	0.100226	0.489657	51.18	5.67751	0.0927649	0.87412
0	153290000	0	0	0	0	0	0	0	567490000	E9Q509	5.10967e+07	0	0	1.89163e+08	E9Q509	Pklr	51.0967	5.67516	0.1218	0.529685	255.483	7.99709	0.100259	0.488991	0.270119	-1.88833	0.0318437	-1.70368
0	0	152090000	0	0	0	0	0	0	0	P08752	5.06967e+07	0	0	0	P08752	Gnai2	50.6967	5.66382	0.122056	0.525702	253.483	7.98575	0.100416	0.48578	50.6967	5.66382	0.0931429	0.869456
149690000	0	0	0	0	0	0	0	0	0	Q4Z7F8	4.98967e+07	0	0	0	Q4Z7F8	PB000121.00.0	49.8967	5.64087	0.12257	0.51764	249.483	7.9628	0.100731	0.479281	49.8967	5.64087	0.0937754	0.861637
0	0	147940000	0	0	0	0	0	0	0	Q91YQ5	4.93133e+07	0	0	0	Q91YQ5	Rpn1	49.3133	5.62391	0.122947	0.511681	246.567	7.94583	0.100962	0.474475	49.3133	5.62391	0.094242	0.855857
0	0	147290000	0	97349000	0	0	0	154550000	1158700000	P11352	4.90967e+07	48674500	0	437750000	P11352	Gpx1	1.00867	0.0124589	0.048305	-1.45954	245.483	7.93948	0.101048	0.472676	0.112157	-3.15641	0.0138935	-2.13574
0	0	147110000	0	0	0	0	0	0	0	P62835	4.90367e+07	0	0	0	P62835	Rap1a	49.0367	5.61579	0.123126	0.508829	245.183	7.93772	0.101072	0.472176	49.0367	5.61579	0.094465	0.853091
0	0	144700000	0	0	0	0	0	0	0	E9PVA8	4.82333e+07	0	0	0	E9PVA8	Gcn1	48.2333	5.59196	0.123647	0.500458	241.167	7.91389	0.101392	0.465427	48.2333	5.59196	0.0951184	0.844972
0	0	144610000	0	135170000	0	0	0	183930000	0	Q4YC87	4.82033e+07	67585000	0	61310000	Q4YC87	PB001002.01.0	0.713225	-0.48757	0.0368088	-1.63519	241.017	7.91299	0.101404	0.465173	0.786223	-0.346989	0.0678739	-1.17852
143660000	0	0	0	0	0	0	0	0	0	Q9ERA0	4.78867e+07	0	0	0	Q9ERA0	Tfcp2	47.8867	5.58155	0.123873	0.496802	239.433	7.90348	0.101531	0.46248	47.8867	5.58155	0.0954032	0.841426
143020000	0	0	0	0	0	0	0	0	0	Q8C1B7	4.76733e+07	0	0	0	Q8C1B7	40787	47.6733	5.57511	0.124012	0.49454	238.367	7.89704	0.101617	0.460655	47.6733	5.57511	0.0955794	0.839231
142030000	0	0	0	0	0	0	0	0	0	Q4Z2Z4	4.73433e+07	0	0	0	Q4Z2Z4	PB001267.00.0	47.3433	5.56509	0.124227	0.491019	236.717	7.88702	0.101749	0.457817	47.3433	5.56509	0.0958531	0.835817
140680000	0	0	0	0	0	0	0	0	0	P54071	4.68933e+07	0	0	0	P54071	Idh2	46.8933	5.55131	0.124521	0.486179	234.467	7.87324	0.10193	0.453915	46.8933	5.55131	0.0962289	0.831123
0	0	138910000	0	0	0	0	0	0	279060000	Q3UL22	4.63033e+07	0	0	93020000	Q3UL22	Cct8	46.3033	5.53304	0.124908	0.479762	231.517	7.85497	0.102169	0.448741	0.497778	-1.00642	0.050786	-1.4032
137810000	0	0	0	0	0	0	0	0	0	Q4Z1E0	4.59367e+07	0	0	0	Q4Z1E0	PB000400.01.0	45.9367	5.52157	0.125148	0.475733	229.683	7.8435	0.102317	0.445492	45.9367	5.52157	0.0970376	0.820991
0	0	136990000	0	0	0	0	0	0	0	Q4YEH6	4.56633e+07	0	0	0	Q4YEH6	PB405325.00.0	45.6633	5.51296	0.125328	0.472709	228.317	7.83489	0.102428	0.443054	45.6633	5.51296	0.0972712	0.818057
136800000	0	0	0	0	0	0	0	0	0	Q4YRC1	45600000	0	0	0	Q4YRC1	PB107320.00.0	45.6	5.51096	0.12537	0.472005	228	7.83289	0.102454	0.442487	45.6	5.51096	0.0973255	0.817375
136070000	0	0	0	0	0	0	0	0	0	Q9CZM2	4.53567e+07	0	0	0	Q9CZM2	Rpl15	45.3567	5.50324	0.12553	0.469293	226.783	7.82517	0.102553	0.4403	45.3567	5.50324	0.0975346	0.814745
0	0	135980000	0	0	0	0	0	0	0	Q9CQN6	4.53267e+07	0	0	0	Q9CQN6	Tmem14c	45.3267	5.50229	0.125549	0.468958	226.633	7.82422	0.102565	0.44003	45.3267	5.50229	0.0975604	0.81442
0	0	133970000	0	0	0	0	0	136360000	0	P54775	4.46567e+07	0	0	4.54533e+07	P54775	Psmc4	44.6567	5.4808	0.125991	0.461411	223.283	7.80273	0.102838	0.433945	0.982473	-0.0255105	0.0767644	-1.06899
0	0	133840000	0	0	0	0	0	0	0	Q4Z3D3	4.46133e+07	0	0	0	Q4Z3D3	PB001163.00.0	44.6133	5.4794	0.12602	0.460919	223.067	7.80133	0.102856	0.433548	44.6133	5.4794	0.0981789	0.806622
0	0	132920000	0	0	0	0	0	0	0	Q4YUP6	4.43067e+07	0	0	0	Q4YUP6	PB000896.02.0	44.3067	5.46945	0.126222	0.457423	221.533	7.79138	0.102981	0.43073	44.3067	5.46945	0.0984472	0.803232
0	0	132600000	0	0	0	0	0	0	0	Q4Z1F2	44200000	0	0	0	Q4Z1F2	PB000390.01.0	44.2	5.46597	0.126292	0.456202	221	7.7879	0.103025	0.429745	44.2	5.46597	0.0985409	0.802047
0	0	129760000	0	0	0	0	0	0	0	F6QPR1	4.32533e+07	0	0	0	F6QPR1	Phb2	43.2533	5.43474	0.126919	0.445229	216.267	7.75667	0.103413	0.420898	43.2533	5.43474	0.09938	0.791405
0	0	129710000	0	0	0	0	0	0	0	Q6PHN9	4.32367e+07	0	0	0	Q6PHN9	Rab35	43.2367	5.43418	0.12693	0.445034	216.183	7.75611	0.10342	0.420741	43.2367	5.43418	0.0993949	0.791215
0	0	128050000	0	0	0	0	0	0	0	D6REF7	4.26833e+07	0	0	0	D6REF7	Sgpl1	42.6833	5.4156	0.127296	0.438506	213.417	7.73753	0.103648	0.415478	42.6833	5.4156	0.0998921	0.784884
0	0	126290000	0	0	0	0	0	0	0	Q4YRL0	4.20967e+07	0	0	0	Q4YRL0	PB000193.03.0	42.0967	5.39563	0.127685	0.431492	210.483	7.71756	0.10389	0.409823	42.0967	5.39563	0.100425	0.778081
0	0	125180000	0	0	0	0	0	0	0	P06345	4.17267e+07	0	0	0	P06345	H2-Ab1	41.7267	5.3829	0.127931	0.427018	208.633	7.70483	0.104043	0.406215	41.7267	5.3829	0.100763	0.773741
0	0	124390000	0	0	0	0	0	0	0	Q4YUM5	4.14633e+07	0	0	0	Q4YUM5	PB000910.02.0	41.4633	5.37376	0.128105	0.42381	207.317	7.69569	0.104152	0.403629	41.4633	5.37376	0.101006	0.770629
0	0	123350000	0	0	0	0	0	153410000	166610000	Q4YRU7	4.11167e+07	0	0	1.06673e+08	Q4YRU7	PB107093.00.0	41.1167	5.36165	0.128335	0.419555	205.583	7.68358	0.104296	0.400198	0.385445	-1.3754	0.0422376	-1.52892
0	122300000	0	0	0	0	320480000	0	0	0	Q4YNK1	4.07667e+07	0	160240000	0	Q4YNK1	PB000920.03.0	40.7667	5.34932	0.128568	0.415222	0.25441	-1.97477	0.00739266	-2.3353	40.7667	5.34932	0.101653	0.7623
120750000	0	0	0	0	0	0	0	0	0	Q4YYX0	40250000	0	0	0	Q4YYX0	PB001025.01.0	40.25	5.33092	0.128911	0.408758	201.25	7.65284	0.104656	0.391493	40.25	5.33092	0.102138	0.756031
0	0	119650000	0	0	0	0	0	0	0	Q9R1R9	3.98833e+07	0	0	0	Q9R1R9	Rdh11	39.8833	5.31771	0.129154	0.40412	199.417	7.63964	0.104808	0.387754	39.8833	5.31771	0.102484	0.751532
116720000	0	0	0	0	0	0	0	0	0	Q3THW5	3.89067e+07	0	0	0	Q3THW5	H2afv	38.9067	5.28195	0.129801	0.391555	194.533	7.60387	0.105215	0.377623	38.9067	5.28195	0.10342	0.739345
0	116280000	0	0	0	0	0	0	0	0	F6XWY6	38760000	0	0	0	F6XWY6	Abcg4	38.76	5.2765	0.129898	0.389641	193.8	7.59842	0.105277	0.37608	38.76	5.2765	0.103562	0.737489
0	0	114890000	0	0	0	0	0	0	0	Q4Z418	3.82967e+07	0	0	0	Q4Z418	PB000972.00.0	38.2967	5.25915	0.130204	0.383546	191.483	7.58108	0.10547	0.371166	38.2967	5.25915	0.104012	0.731578
0	112520000	0	0	0	0	0	0	0	92319000	Q4Z0X2	3.75067e+07	0	0	30773000	Q4Z0X2	PB000524.01.0	37.5067	5.22908	0.130726	0.372982	187.533	7.551	0.1058	0.362649	1.21882	0.285482	0.0854898	-0.963031
0	0	111930000	0	0	0	0	0	0	0	Q9ERN0	37310000	0	0	0	Q9ERN0	Scamp2	37.31	5.22149	0.130855	0.370318	186.55	7.54342	0.105882	0.360501	37.31	5.22149	0.104984	0.718747
0	0	111730000	0	0	0	0	0	0	0	Q4YI59	3.72433e+07	0	0	0	Q4YI59	PB300657.00.0	37.2433	5.21891	0.130899	0.369412	186.217	7.54084	0.10591	0.35977	37.2433	5.21891	0.105051	0.717868
110010000	0	0	0	0	0	0	0	0	0	O70133	36670000	0	0	0	O70133	Dhx9	36.67	5.19653	0.131276	0.361549	183.35	7.51846	0.10615	0.353431	36.67	5.19653	0.105624	0.710242
0	109900000	0	0	0	0	0	0	0	0	P70704	3.66333e+07	0	0	0	P70704	Atp8a1	36.6333	5.19509	0.1313	0.361042	183.167	7.51701	0.106165	0.353022	36.6333	5.19509	0.105661	0.709751
0	0	108140000	0	0	0	0	0	0	83595000	Q4YYA8	3.60467e+07	0	0	27865000	Q4YYA8	PB001169.01.0	36.0467	5.17179	0.131684	0.35286	180.233	7.49372	0.10641	0.346425	1.29362	0.371412	0.0878968	-0.933753
0	0	108100000	0	0	0	0	0	0	0	Q4YXK1	3.60333e+07	0	0	0	Q4YXK1	PB000174.02.0	36.0333	5.17126	0.131693	0.352673	180.167	7.49319	0.106416	0.346274	36.0333	5.17126	0.106268	0.701633
106840000	0	0	0	0	0	0	0	0	0	E9PZ94	3.56133e+07	0	0	0	E9PZ94		35.6133	5.15435	0.131967	0.346731	178.067	7.47627	0.106591	0.341483	35.6133	5.15435	0.106697	0.69587
0	0	104970000	0	0	0	0	0	0	0	Q4YVV4	34990000	0	0	0	Q4YVV4	PB000576.02.0	34.99	5.12887	0.132371	0.337782	174.95	7.4508	0.106852	0.334268	34.99	5.12887	0.107339	0.68719
0	0	104340000	0	169660000	0	253000000	0	0	250560000	Q3U4W8	34780000	84830000	126500000	83520000	Q3U4W8	Usp5	0.409996	-1.28632	0.0223663	-1.91578	0.274941	-1.86281	0.0079569	-2.30359	0.416427	-1.26386	0.0447322	-1.49092
100300000	0	0	0	0	0	0	0	0	0	Q99KI0	3.34333e+07	0	0	0	Q99KI0	Aco2	33.4333	5.06322	0.133371	0.314718	167.167	7.38514	0.107499	0.315673	33.4333	5.06322	0.108975	0.66482
0	99799000	0	0	0	0	0	0	0	168170000	Q4YT14	3.32663e+07	0	0	5.60567e+07	Q4YT14	PB106570.00.0	33.2663	5.05599	0.133477	0.312181	166.332	7.37792	0.107568	0.313627	0.593441	-0.752823	0.0571187	-1.3168
99798000	0	0	0	0	0	0	0	0	0	Q4Z371	33266000	0	0	0	Q4Z371	PB001208.00.0	33.266	5.05598	0.133478	0.312175	166.33	7.3779	0.107569	0.313623	33.266	5.05598	0.109153	0.662354
0	0	98303000	0	0	0	0	0	0	0	Q4Z511	3.27677e+07	0	0	0	Q4Z511	PB000722.00.0	32.7677	5.0342	0.133793	0.304526	163.838	7.35613	0.107775	0.307455	32.7677	5.0342	0.109688	0.654935
96569000	0	0	0	0	0	0	0	0	0	P52480	3.21897e+07	0	0	0	P52480	Pkm	32.1897	5.00853	0.134155	0.295507	160.948	7.33045	0.108013	0.300183	32.1897	5.00853	0.110314	0.646187
0	0	95979000	0	0	0	0	0	0	0	Q4YI65	31993000	0	0	0	Q4YI65	PB300653.00.0	31.993	4.99968	0.134278	0.292401	159.965	7.32161	0.108094	0.297679	31.993	4.99968	0.110529	0.643174
0	0	95140000	0	0	0	0	0	0	0	Q4YU88	3.17133e+07	0	0	0	Q4YU88	PB001035.02.0	31.7133	4.98702	0.134451	0.287951	158.567	7.30895	0.108209	0.294092	31.7133	4.98702	0.110835	0.638859
94336000	0	0	0	0	0	0	0	0	0	Q540I4	3.14453e+07	0	0	0	Q540I4	Flot1	31.4453	4.97477	0.134617	0.28365	157.227	7.2967	0.108319	0.290624	31.4453	4.97477	0.11113	0.634687
93873000	0	0	0	0	0	0	0	0	0	G3X9C2	31291000	0	0	0	G3X9C2	Nccrp1	31.291	4.96768	0.134712	0.281157	156.455	7.2896	0.108382	0.288614	31.291	4.96768	0.1113	0.632269
93298000	0	0	0	0	0	0	0	0	0	Q4Z5S9	3.10993e+07	0	0	0	Q4Z5S9	PB000528.00.0	31.0993	4.95881	0.134829	0.278043	155.497	7.28074	0.10846	0.286103	31.0993	4.95881	0.111512	0.629248
0	0	93041000	0	0	0	0	0	0	0	Q4YDR6	3.10137e+07	0	0	0	Q4YDR6	PB301397.00.0	31.0137	4.95483	0.134881	0.276645	155.068	7.27676	0.108495	0.284976	31.0137	4.95483	0.111607	0.627893
0	0	92189000	0	0	0	0	0	0	0	Q4YHF3	3.07297e+07	0	0	0	Q4YHF3	PB300822.00.0	30.7297	4.94156	0.135054	0.271983	153.648	7.26349	0.10861	0.281217	30.7297	4.94156	0.111924	0.623371
0	0	91993000	0	0	0	0	0	0	0	Q4Z5H3	3.06643e+07	0	0	0	Q4Z5H3	PB000607.00.0	30.6643	4.93849	0.135093	0.270904	153.322	7.26042	0.108637	0.280347	30.6643	4.93849	0.111997	0.622324
0	0	90963000	0	0	0	0	0	51760000	59286000	Q4Z142	30321000	0	0	3.70153e+07	Q4Z142	PB000484.01.0	30.321	4.92225	0.1353	0.265198	151.605	7.24417	0.108776	0.275747	0.819147	-0.287806	0.0694921	-1.15836
90591000	0	0	0	0	0	0	0	0	0	B8JK33	30197000	0	0	0	B8JK33	Hnrnpm	30.197	4.91633	0.135374	0.263121	150.985	7.23826	0.108826	0.274072	30.197	4.91633	0.112521	0.614775
0	0	89262000	0	0	0	0	0	0	0	E9QKK1	29754000	0	0	0	E9QKK1	Cenpe	29.754	4.89501	0.135638	0.255631	148.77	7.21694	0.109004	0.268033	29.754	4.89501	0.113021	0.607511
0	0	88545000	0	0	0	0	0	0	0	Q4YMX6	29515000	0	0	0	Q4YMX6	PB001082.03.0	29.515	4.88338	0.135778	0.251544	147.575	7.2053	0.1091	0.264738	29.515	4.88338	0.113293	0.603546
88302000	0	0	0	0	0	0	0	0	0	Q4Z0M1	29434000	0	0	0	Q4Z0M1	PB000603.01.0	29.434	4.87941	0.135826	0.250151	147.17	7.20134	0.109132	0.263615	29.434	4.87941	0.113385	0.602196
87507000	0	0	0	0	0	0	0	0	0	Q9CQK7	29169000	0	0	0	Q9CQK7	Rwdd1	29.169	4.86636	0.13598	0.245567	145.845	7.18829	0.109238	0.259919	29.169	4.86636	0.113688	0.59775
0	0	86792000	0	0	0	0	0	0	0	Q4YBF5	2.89307e+07	0	0	0	Q4YBF5	PB001578.02.0	28.9307	4.85453	0.136118	0.241409	144.653	7.17646	0.109333	0.256567	28.9307	4.85453	0.113962	0.593717
0	0	85332000	0	0	0	0	0	0	0	Q544B1	28444000	0	0	0	Q544B1	Aldh2	28.444	4.83005	0.136396	0.232812	142.22	7.15198	0.109525	0.249635	28.444	4.83005	0.114523	0.585378
0	0	84675000	0	0	0	0	0	0	0	Q4YB07	28225000	0	0	0	Q4YB07	PB000683.03.0	28.225	4.8189	0.136519	0.228895	141.125	7.14083	0.10961	0.246477	28.225	4.8189	0.114777	0.581579
0	0	83726000	0	0	0	0	0	0	0	Q8C5L6	2.79087e+07	0	0	0	Q8C5L6	Inpp5k	27.9087	4.80264	0.136695	0.223183	139.543	7.12457	0.109734	0.241871	27.9087	4.80264	0.115146	0.576039
0	0	82603000	0	0	0	0	0	0	0	Q4YRF2	2.75343e+07	0	0	0	Q4YRF2	PB000232.03.0	27.5343	4.78316	0.136901	0.216339	137.672	7.10509	0.109879	0.236354	27.5343	4.78316	0.115585	0.569401
0	0	81679000	0	0	0	0	0	0	0	Q9D7N9	2.72263e+07	0	0	0	Q9D7N9	Apmap	27.2263	4.76693	0.137068	0.210638	136.132	7.08886	0.109997	0.231757	27.2263	4.76693	0.115947	0.563871
0	0	81129000	0	0	0	0	0	0	0	F6QKK2	27043000	0	0	0	F6QKK2	Arl8a	27.043	4.75718	0.137166	0.207214	135.215	7.07911	0.110067	0.228997	27.043	4.75718	0.116164	0.56055
0	0	79111000	0	0	0	0	0	0	0	Q5NCB5	2.63703e+07	0	0	0	Q5NCB5		26.3703	4.72084	0.137518	0.194448	131.852	7.04277	0.110321	0.218704	26.3703	4.72084	0.116964	0.548169
0	0	78762000	0	0	0	0	0	0	0	D3Z6V2	26254000	0	0	0	D3Z6V2	Reep6	26.254	4.71447	0.137578	0.192208	131.27	7.03639	0.110364	0.216898	26.254	4.71447	0.117103	0.545996
0	0	78573000	0	0	0	69384000	0	0	88961000	Q4YZ19	26191000	0	34692000	2.96537e+07	Q4YZ19	PB000990.01.0	26.191	4.711	0.13761	0.19099	0.754958	-0.405532	0.0189091	-1.89085	0.88323	-0.179139	0.0724876	-1.12134
78440000	0	0	0	0	0	0	0	0	0	Q923G2	2.61467e+07	0	0	0	Q923G2	Polr2h	26.1467	4.70856	0.137632	0.190131	130.733	7.03048	0.110404	0.215224	26.1467	4.70856	0.117232	0.543982
0	0	76993000	0	0	0	0	0	0	0	P01863	2.56643e+07	0	0	0	P01863	Ighg	25.6643	4.68169	0.137873	0.180695	128.322	7.00362	0.110582	0.207616	25.6643	4.68169	0.117812	0.53483
0	0	76422000	0	0	0	0	0	0	0	P03987	25474000	0	0	0	P03987		25.474	4.67095	0.137966	0.176923	127.37	6.99288	0.110651	0.204574	25.474	4.67095	0.118042	0.53117
0	0	76129000	0	9999400	0	0	0	0	35802000	E9Q445	2.53763e+07	4999700	0	11934000	E9Q445		5.07557	2.34357	0.114142	-0.640653	126.882	6.98734	0.110687	0.203004	2.12639	1.08841	0.107172	-0.689462
0	73833000	0	0	0	0	0	0	0	0	G3UZL4	24611000	0	0	0	G3UZL4	Rab11b	24.611	4.62123	0.138372	0.159456	123.055	6.94316	0.110959	0.190491	24.611	4.62123	0.119092	0.514229
73813000	0	0	0	0	0	0	0	0	0	Q4Z4D7	2.46043e+07	0	0	0	Q4Z4D7	PB000887.00.0	24.6043	4.62084	0.138375	0.159319	123.022	6.94277	0.110962	0.190381	24.6043	4.62084	0.1191	0.514096
0	0	73744000	0	92426000	0	129550000	0	87565000	0	Q4YIR6	2.45813e+07	46213000	64775000	2.91883e+07	Q4YIR6	PB300550.00.0	0.531914	-0.910736	0.0285487	-1.78384	0.379488	-1.39787	0.0106836	-2.17191	0.842163	-0.247829	0.0705907	-1.14474
0	0	72631000	0	0	0	0	0	0	0	Q4Z3R9	2.42103e+07	0	0	0	Q4Z3R9	PB001064.00.0	24.2103	4.59755	0.138551	0.151137	121.052	6.91948	0.111099	0.183784	24.2103	4.59755	0.119583	0.506161
0	15919000	55872000	0	0	0	95371000	0	0	0	O88844	2.39303e+07	0	47685500	0	O88844	Idh1	23.9303	4.58077	0.138672	0.145242	0.501837	-0.99471	0.0136017	-2.05772	23.9303	4.58077	0.119928	0.500443
0	0	71713000	0	56903000	0	0	0	0	429410000	Q922D8	2.39043e+07	28451500	0	1.43137e+08	Q922D8	Mthfd1	0.840178	-0.251233	0.0420158	-1.55217	119.522	6.90113	0.111204	0.178587	0.167004	-2.58205	0.0207018	-1.94005
0	71568000	0	0	0	0	0	0	0	0	Q80WQ6	23856000	0	0	0	Q80WQ6	Rhbdf2	23.856	4.57628	0.138704	0.143665	119.28	6.89821	0.11122	0.17776	23.856	4.57628	0.120019	0.498914
71565000	0	0	0	0	0	0	0	0	0	G8JL40	23855000	0	0	0	G8JL40	Kdm1a	23.855	4.57622	0.138704	0.143644	119.275	6.89815	0.11122	0.177743	23.855	4.57622	0.120021	0.498893
0	0	70585000	0	0	0	0	0	0	0	Q4YVP2	2.35283e+07	0	0	0	Q4YVP2	PB000619.02.0	23.5283	4.55633	0.13884	0.136656	117.642	6.87826	0.11133	0.172109	23.5283	4.55633	0.120424	0.492115
0	0	70294000	0	0	0	0	0	0	0	Q4YXK4	2.34313e+07	0	0	0	Q4YXK4	PB000171.02.0	23.4313	4.55037	0.138879	0.134562	117.157	6.8723	0.111362	0.170421	23.4313	4.55037	0.120545	0.490085
70274000	0	0	0	0	0	0	0	0	0	Q4YSV5	2.34247e+07	0	0	0	Q4YSV5	PB001516.02.0	23.4247	4.54996	0.138882	0.134418	117.123	6.87188	0.111364	0.170304	23.4247	4.54996	0.120553	0.489945
0	0	69423000	0	0	0	0	0	0	0	F6Y2U8	23141000	0	0	0	F6Y2U8	Tnfrsf14	23.141	4.53238	0.138995	0.128243	115.705	6.85431	0.111457	0.165326	23.141	4.53238	0.120905	0.483956
0	69355000	0	0	0	0	0	0	0	0	Q8VDL4	2.31183e+07	0	0	0	Q8VDL4	Adpgk	23.1183	4.53097	0.139004	0.127747	115.592	6.85289	0.111465	0.164926	23.1183	4.53097	0.120933	0.483474
0	0	68519000	0	0	0	0	0	0	0	Q9D1D4	2.28397e+07	0	0	0	Q9D1D4	Tmed10	22.8397	4.51347	0.13911	0.121601	114.198	6.8354	0.111555	0.15997	22.8397	4.51347	0.12128	0.477513
0	0	68475000	0	0	0	0	0	0	0	Q4YT95	22825000	0	0	0	Q4YT95	PB001346.02.0	22.825	4.51254	0.139116	0.121275	114.125	6.83447	0.111559	0.159708	22.825	4.51254	0.121298	0.477197
68306000	0	0	0	0	0	0	0	0	0	P54823	2.27687e+07	0	0	0	P54823	Ddx6	22.7687	4.50898	0.139137	0.120023	113.843	6.83091	0.111577	0.158698	22.7687	4.50898	0.121369	0.475983
0	0	67788000	0	0	0	0	0	0	0	Q4YFF8	22596000	0	0	0	Q4YFF8	PB404539.00.0	22.596	4.498	0.1392	0.116165	112.98	6.81992	0.111632	0.155588	22.596	4.498	0.121584	0.472241
0	0	67196000	0	0	0	0	0	0	207380000	Q3U4U6	2.23987e+07	0	0	6.91267e+07	Q3U4U6	Cct3	22.3987	4.48534	0.139271	0.11172	111.993	6.80727	0.111693	0.152004	0.324024	-1.62583	0.0369371	-1.61425
0	66669000	0	0	0	0	0	0	0	0	F6VSK8	22223000	0	0	0	F6VSK8	Itga6	22.223	4.47398	0.139332	0.107729	111.115	6.79591	0.111747	0.148786	22.223	4.47398	0.122051	0.464059
0	0	65237000	0	0	0	0	0	0	0	Q4YZL9	2.17457e+07	0	0	0	Q4YZL9	PB000852.01.0	21.7457	4.44266	0.139489	0.096725	108.728	6.76458	0.11189	0.139914	21.7457	4.44266	0.12265	0.453386
65235000	0	0	0	0	0	0	0	0	0	A2BH06	21745000	0	0	0	A2BH06	Rpl11	21.745	4.44261	0.139489	0.0967095	108.725	6.76454	0.111891	0.139902	21.745	4.44261	0.122651	0.453371
64294000	0	0	0	0	0	0	0	0	0	Q4YYJ3	2.14313e+07	0	0	0	Q4YYJ3	PB001110.01.0	21.4313	4.42165	0.139584	0.0893458	107.157	6.74358	0.111982	0.133965	21.4313	4.42165	0.123045	0.446229
63853000	0	0	0	0	0	0	0	0	0	P52480	2.12843e+07	0	0	0	P52480		21.2843	4.41172	0.139627	0.0858576	106.422	6.73365	0.112023	0.131152	21.2843	4.41172	0.12323	0.442845
0	0	62750000	0	0	0	0	0	0	0	Q4Z7W3	2.09167e+07	0	0	0	Q4Z7W3	PB000003.00.0	20.9167	4.38658	0.139727	0.0770267	104.583	6.70851	0.112125	0.124032	20.9167	4.38658	0.123694	0.43428
0	62726000	0	0	0	0	0	0	0	0	Q8CGR7	2.09087e+07	0	0	0	Q8CGR7	Upp2	20.9087	4.38603	0.139729	0.0768328	104.543	6.70796	0.112127	0.123876	20.9087	4.38603	0.123704	0.434092
0	0	61986000	0	0	0	0	0	0	0	F6U8D7	20662000	0	0	0	F6U8D7	PB000942.03.0	20.662	4.36891	0.139792	0.0708184	103.31	6.69084	0.112193	0.119027	20.662	4.36891	0.124016	0.428259
0	0	61847000	0	0	0	0	0	0	0	Q4YNH5	2.06157e+07	0	0	0	Q4YNH5	PB001074.01.0	20.6157	4.36567	0.139803	0.0696807	103.078	6.6876	0.112206	0.118109	20.6157	4.36567	0.124074	0.427155
0	0	61612000	0	0	0	0	0	0	192200000	Q4YYQ0	2.05373e+07	0	0	6.40667e+07	Q4YYQ0		20.5373	4.36018	0.139821	0.0677513	102.687	6.68211	0.112226	0.116554	0.320562	-1.64133	0.0366231	-1.61953
60661000	0	0	0	0	0	0	0	0	0	P16546	2.02203e+07	0	0	0	P16546	Sptan1	20.2203	4.33773	0.139892	0.0598678	101.102	6.65966	0.112307	0.110198	20.2203	4.33773	0.124574	0.417637
0	0	59205000	0	0	0	0	0	0	0	Q544Q7	19735000	0	0	0	Q544Q7	Atp1b3	19.735	4.30268	0.139984	0.0475551	98.675	6.62461	0.112424	0.10027	19.735	4.30268	0.125188	0.405695
0	0	58817000	0	0	0	0	0	0	0	Q4YUR8	1.96057e+07	0	0	0	Q4YUR8	PB000878.02.0	19.6057	4.2932	0.140006	0.0442229	98.0283	6.61513	0.112454	0.0975838	19.6057	4.2932	0.125352	0.402463
0	57916000	0	0	0	0	0	0	0	0	Q3TIJ7	1.93053e+07	0	0	0	Q3TIJ7	Cct7	19.3053	4.27093	0.14005	0.0363993	96.5267	6.59286	0.112521	0.091276	19.3053	4.27093	0.125731	0.394875
0	0	57610000	0	0	0	0	0	0	0	Q4YX22	1.92033e+07	0	0	0	Q4YX22	PB000282.02.0	19.2033	4.26328	0.140063	0.0337146	96.0167	6.58521	0.112543	0.0891114	19.2033	4.26328	0.12586	0.392271
0	0	57473000	0	0	0	0	0	0	0	A2AL34	1.91577e+07	0	0	0	A2AL34	Rab14	19.1577	4.25985	0.140069	0.0325079	95.7883	6.58178	0.112553	0.0881385	19.1577	4.25985	0.125918	0.391101
56231000	0	0	0	0	0	0	0	0	0	Q4YYM6	1.87437e+07	0	0	0	Q4YYM6	PB001086.01.0	18.7437	4.22833	0.14011	0.0214359	93.7183	6.55026	0.112637	0.0792116	18.7437	4.22833	0.126441	0.380362
0	0	56037000	0	0	0	0	0	0	0	Q8K2B3	18679000	0	0	0	Q8K2B3	Sdha	18.679	4.22335	0.140115	0.0196844	93.395	6.54527	0.11265	0.0777995	18.679	4.22335	0.126522	0.378663
0	0	55065000	0	0	0	0	0	0	0	Q5SQG5	18355000	0	0	0	Q5SQG5	Phb	18.355	4.1981	0.140134	0.0108165	91.775	6.52003	0.112709	0.0706497	18.355	4.1981	0.12693	0.370062
0	0	54813000	0	42587000	0	0	0	0	48491000	Q9QZU3	18271000	21293500	0	1.61637e+07	Q9QZU3	Gp5	0.858055	-0.220858	0.042715	-1.5415	91.355	6.51341	0.112724	0.0687754	1.13037	0.176801	0.0824384	-1.00006
0	0	53342000	0	0	0	0	0	0	0	Q9JJ00	1.77807e+07	0	0	0	Q9JJ00	Plscr1	17.7807	4.15224	0.140141	-0.00529473	88.9033	6.47417	0.112803	0.0576598	17.7807	4.15224	0.127651	0.354435
0	0	53183000	0	0	0	0	0	0	0	Q9R233	1.77277e+07	0	0	0	Q9R233	Tapbp	17.7277	4.14793	0.140139	-0.00680763	88.6383	6.46986	0.112811	0.0564401	17.7277	4.14793	0.127717	0.352968
0	0	53080000	0	0	0	0	0	0	0	Q4Z6V1	1.76933e+07	0	0	0	Q4Z6V1	PB000267.00.0	17.6933	4.14513	0.140138	-0.0077901	88.4667	6.46706	0.112816	0.0556479	17.6933	4.14513	0.12776	0.352015
0	0	52884000	0	0	0	0	0	0	0	F7CAB4	17628000	0	0	0	F7CAB4		17.628	4.1398	0.140136	-0.00966494	88.14	6.46172	0.112826	0.0541363	17.628	4.1398	0.127842	0.350197
0	0	52878000	0	0	0	27599000	0	45169000	1166300000	Q3U2G2	17626000	0	13799500	403823000	Q3U2G2	Hspa4	17.626	4.13963	0.140136	-0.00972244	1.27729	0.353089	0.0277389	-1.67599	0.0436478	-4.51795	0.00463231	-2.59964
0	0	52834000	0	0	0	0	0	0	0	Q4YNC0	1.76113e+07	0	0	0	Q4YNC0	PB000978.03.0	17.6113	4.13843	0.140135	-0.0101443	88.0567	6.46036	0.112828	0.0537498	17.6113	4.13843	0.127862	0.349732
0	0	52782000	0	0	0	0	0	0	0	Q544C5	17594000	0	0	0	Q544C5	Spn	17.594	4.13701	0.140135	-0.0106434	87.97	6.45894	0.11283	0.0533475	17.594	4.13701	0.127884	0.349248
0	0	52367000	0	0	0	0	0	0	0	Q3TJN9	1.74557e+07	0	0	0	Q3TJN9	Ptgs1	17.4557	4.12562	0.140128	-0.0146438	87.2783	6.44755	0.112849	0.0501221	17.4557	4.12562	0.128057	0.345368
0	0	52310000	0	0	0	0	0	0	0	Q4YGC4	1.74367e+07	0	0	0	Q4YGC4	PB300983.00.0	17.4367	4.12405	0.140126	-0.0151958	87.1833	6.44598	0.112852	0.0496771	17.4367	4.12405	0.12808	0.344832
0	0	52302000	0	0	0	0	0	0	0	Q4Z0S6	17434000	0	0	0	Q4Z0S6	PB000556.01.0	17.434	4.12383	0.140126	-0.0152733	87.17	6.44576	0.112852	0.0496146	17.434	4.12383	0.128084	0.344757
0	0	51431000	0	0	0	0	0	0	0	Q3TSA8	1.71437e+07	0	0	0	Q3TSA8	Scamp1	17.1437	4.0996	0.140103	-0.0237842	85.7183	6.42153	0.112888	0.0427526	17.1437	4.0996	0.128444	0.336502
0	51425000	0	0	0	0	0	0	0	0	Q4YIK8	1.71417e+07	0	0	0	Q4YIK8	PB300581.00.0	17.1417	4.09944	0.140103	-0.0238433	85.7083	6.42136	0.112888	0.0427049	17.1417	4.09944	0.128447	0.336445
0	0	51197000	0	0	0	0	0	0	0	Q4YNY6	1.70657e+07	0	0	0	Q4YNY6	PB000833.03.0	17.0657	4.09302	0.140095	-0.0260953	85.3283	6.41495	0.112897	0.0408893	17.0657	4.09302	0.128541	0.334261
0	49330000	0	0	0	0	0	0	0	0	Q4YN86	1.64433e+07	0	0	0	Q4YN86	PB000999.03.0	16.4433	4.03943	0.140001	-0.044922	82.2167	6.36136	0.112954	0.02571	16.4433	4.03943	0.129306	0.316
0	0	49097000	0	0	0	0	0	0	0	Q99L04	1.63657e+07	0	0	0	Q99L04	Dhrs1	16.3657	4.0326	0.139986	-0.0473215	81.8283	6.35453	0.112959	0.0237755	16.3657	4.0326	0.129401	0.313673
0	48528000	0	0	0	0	0	0	0	0	Q4Z4J5	16176000	0	0	0	Q4Z4J5	PB000853.00.0	16.176	4.01578	0.139944	-0.0532292	80.88	6.33771	0.112971	0.0190123	16.176	4.01578	0.129632	0.307943
0	0	48207000	0	0	0	0	0	0	0	Q4YB69	16069000	0	0	0	Q4YB69	PB000440.03.0	16.069	4.00621	0.139918	-0.0565927	80.345	6.32814	0.112976	0.0163005	16.069	4.00621	0.129761	0.304681
0	0	46690000	0	0	0	0	0	0	0	Q3UHQ6	1.55633e+07	0	0	0	Q3UHQ6	Dopey2	15.5633	3.96008	0.139772	-0.0727971	77.8167	6.28201	0.11299	0.0032355	15.5633	3.96008	0.130368	0.288964
0	0	45877000	0	0	0	0	0	0	15814000	Q4YNW7	1.52923e+07	0	0	5.27133e+06	Q4YNW7	PB108348.00.0	15.2923	3.93474	0.139676	-0.0816996	76.4617	6.25666	0.11299	-0.00394217	2.90104	1.53657	0.11769	-0.536765
0	0	45223000	0	0	0	0	0	0	0	E9Q3W2	1.50743e+07	0	0	0	E9Q3W2		15.0743	3.91402	0.139589	-0.0889762	75.3717	6.23595	0.112986	-0.00980903	15.0743	3.91402	0.130944	0.273272
0	0	45133000	0	0	0	0	0	0	0	Q4YRR5	1.50443e+07	0	0	0	Q4YRR5	PB000158.03.0	15.0443	3.91115	0.139576	-0.0899858	75.2217	6.23308	0.112985	-0.010623	15.0443	3.91115	0.130979	0.272292
0	0	45119000	0	0	0	0	0	0	0	Q4Z0B9	1.50397e+07	0	0	0	Q4Z0B9	PB000671.01.0	15.0397	3.9107	0.139574	-0.0901431	75.1983	6.23263	0.112985	-0.0107498	15.0397	3.9107	0.130985	0.27214
0	0	43704000	0	0	0	0	0	0	0	Q9QYJ0	14568000	0	0	0	Q9QYJ0	Dnaja2	14.568	3.86473	0.139353	-0.106292	72.84	6.18666	0.112959	-0.0237697	14.568	3.86473	0.131528	0.256477
0	0	42513000	0	0	0	0	0	0	0	Q9JLN9	14171000	0	0	0	Q9JLN9	Mtor	14.171	3.82487	0.139132	-0.120294	70.855	6.1468	0.112922	-0.0350594	14.171	3.82487	0.131975	0.242896
0	0	42466000	0	0	0	0	0	0	0	P63024	1.41553e+07	0	0	0	P63024	Vamp3	14.1553	3.82327	0.139123	-0.120855	70.7767	6.1452	0.11292	-0.0355114	14.1553	3.82327	0.131992	0.242352
0	0	42240000	0	0	0	0	0	0	0	Q6NS82	14080000	0	0	0	Q6NS82	Retreg2	14.08	3.81558	0.139077	-0.123559	70.4	6.1375	0.112911	-0.0376918	14.08	3.81558	0.132076	0.239729
0	0	41092000	0	0	0	0	0	0	0	Q4YN34	1.36973e+07	0	0	0	Q4YN34	PB001037.03.0	13.6973	3.77582	0.138824	-0.137524	68.4867	6.09775	0.112856	-0.0489507	13.6973	3.77582	0.132493	0.226185
0	0	41047000	0	0	0	0	0	0	0	D3YZJ4	1.36823e+07	0	0	0	D3YZJ4		13.6823	3.77424	0.138813	-0.138079	68.4117	6.09617	0.112853	-0.0493984	13.6823	3.77424	0.132509	0.225646
0	0	40719000	0	0	0	0	0	0	0	Q4YAC3	13573000	0	0	0	Q4YAC3	PB000606.00.0	13.573	3.76267	0.138734	-0.142145	67.865	6.0846	0.112834	-0.0526767	13.573	3.76267	0.132626	0.221703
0	0	40410000	0	0	0	0	0	0	0	Q8CBQ5	13470000	0	0	0	Q8CBQ5	Pi4k2b	13.47	3.75168	0.138657	-0.146005	67.35	6.07361	0.112815	-0.0557893	13.47	3.75168	0.132736	0.217958
0	0	39975000	0	0	0	0	0	0	0	B0R091	13325000	0	0	0	B0R091	Chp1	13.325	3.73606	0.138544	-0.15149	66.625	6.05799	0.112786	-0.0602116	13.325	3.73606	0.132888	0.212638
0	0	39890000	0	0	0	0	0	0	0	Q4Z496	1.32967e+07	0	0	0	Q4Z496	PB000915.00.0	13.2967	3.73299	0.138521	-0.152569	66.4833	6.05492	0.11278	-0.0610814	13.2967	3.73299	0.132917	0.211592
39356000	0	0	0	0	0	0	0	0	0	E9PUM3	1.31187e+07	0	0	0	E9PUM3	Pygm	13.1187	3.71355	0.138373	-0.159399	65.5933	6.03548	0.112741	-0.0665883	13.1187	3.71355	0.133101	0.204967
0	0	39239000	0	0	0	0	0	0	0	B2RUP2	1.30797e+07	0	0	0	B2RUP2	Unc13d	13.0797	3.70925	0.13834	-0.160908	65.3983	6.03118	0.112732	-0.0678049	13.0797	3.70925	0.13314	0.203504
0	0	38622000	0	0	0	0	0	0	0	Q9Z1G4	12874000	0	0	0	Q9Z1G4	Atp6v0a1	12.874	3.68639	0.138157	-0.168941	64.37	6.00832	0.11268	-0.074281	12.874	3.68639	0.133348	0.195713
0	0	37903000	0	0	0	0	0	0	0	Q8BU33	1.26343e+07	0	0	0	Q8BU33	Ilvbl	12.6343	3.65928	0.137928	-0.178464	63.1717	5.98121	0.112612	-0.0819595	12.6343	3.65928	0.133583	0.186476
0	0	37239000	0	0	0	0	0	0	0	Q9CRY7	12413000	0	0	0	Q9CRY7	Gdpd1	12.413	3.63378	0.137703	-0.187421	62.065	5.95571	0.112543	-0.0891811	12.413	3.63378	0.133795	0.177789
0	0	37238000	0	0	0	0	0	0	0	P36423	1.24127e+07	0	0	0	P36423	Tbxas1	12.4127	3.63374	0.137702	-0.187435	62.0633	5.95567	0.112542	-0.0891921	12.4127	3.63374	0.133795	0.177775
0	36584000	0	0	0	0	0	0	0	0	O08582	1.21947e+07	0	0	0	O08582	Gtpbp1	12.1947	3.60818	0.137465	-0.196415	60.9733	5.93011	0.112467	-0.0964321	12.1947	3.60818	0.133997	0.169066
0	0	35356000	0	0	0	0	0	0	0	Q4YYB2	1.17853e+07	0	0	0	Q4YYB2	PB001165.01.0	11.7853	3.55892	0.136978	-0.213718	58.9267	5.88085	0.112305	-0.110383	11.7853	3.55892	0.134359	0.152283
0	0	34100000	0	0	0	0	0	0	0	Q4Z763	1.13667e+07	0	0	0	Q4Z763	PB000200.00.0	11.3667	3.50674	0.13642	-0.232049	56.8333	5.82867	0.112109	-0.125163	11.3667	3.50674	0.134702	0.134503
0	0	34007000	0	0	0	0	0	0	0	A2ABU9	1.13357e+07	0	0	0	A2ABU9	Phf8	11.3357	3.5028	0.136376	-0.233433	56.6783	5.82473	0.112094	-0.126279	11.3357	3.5028	0.134726	0.133161
0	0	33511000	0	0	0	0	0	0	0	Q80UP5	1.11703e+07	0	0	0	Q80UP5	Ankrd13a	11.1703	3.4816	0.136135	-0.24088	55.8517	5.80353	0.112007	-0.132282	11.1703	3.4816	0.134852	0.125938
0	32329000	0	0	0	0	0	0	0	0	Q4Z3A0	1.07763e+07	0	0	0	Q4Z3A0	PB001185.00.0	10.7763	3.42979	0.135517	-0.259078	53.8817	5.75172	0.111778	-0.146955	10.7763	3.42979	0.135132	0.108287
0	0	32186000	0	0	0	0	0	0	0	Q8C129	1.07287e+07	0	0	0	Q8C129	Lnpep	10.7287	3.4234	0.135438	-0.261325	53.6433	5.74533	0.111748	-0.148767	10.7287	3.4234	0.135163	0.106108
0	32056000	0	0	0	0	0	0	0	0	D3YV25	1.06853e+07	0	0	0	D3YV25	Arf3	10.6853	3.41756	0.135365	-0.263376	53.4267	5.73949	0.11172	-0.15042	10.6853	3.41756	0.135191	0.104119
0	31160000	0	0	0	0	0	0	0	0	P63330	1.03867e+07	0	0	0	P63330	Ppp2ca	10.3867	3.37666	0.13484	-0.277743	51.9333	5.69859	0.111518	-0.162004	10.3867	3.37666	0.135374	0.0901839
0	0	30809000	0	0	0	0	0	0	0	Q4YR16	1.02697e+07	0	0	0	Q4YR16	PB000340.03.0	10.2697	3.36032	0.134623	-0.283485	51.3483	5.68225	0.111433	-0.166633	10.2697	3.36032	0.13544	0.0846154
0	0	30421000	0	0	0	0	0	0	0	Q4Z2C7	1.01403e+07	0	0	0	Q4Z2C7	PB000127.01.0	10.1403	3.34203	0.134375	-0.289908	50.7017	5.66396	0.111336	-0.171812	10.1403	3.34203	0.135509	0.0783857
0	0	29797000	0	0	0	0	0	0	0	Q8BLF1	9.93233e+06	0	0	0	Q8BLF1	Nceh1	9.93233	3.31213	0.133959	-0.300411	49.6617	5.63406	0.11117	-0.18028	9.93233	3.31213	0.13561	0.0681981
0	0	29768000	0	0	0	0	0	0	0	Q4Z0K1	9.92267e+06	0	0	0	Q4Z0K1	PB000617.01.0	9.92267	3.31073	0.13394	-0.300905	49.6133	5.63266	0.111162	-0.180678	9.92267	3.31073	0.135615	0.0677194
0	0	29406000	0	0	0	0	0	0	0	P70658	9802000	0	0	0	P70658	Cxcr4	9.802	3.29308	0.133687	-0.307105	49.01	5.615	0.11106	-0.185677	9.802	3.29308	0.135668	0.0617052
0	0	29405000	0	0	0	0	0	0	0	Q9CQQ7	9.80167e+06	0	0	0	Q9CQQ7	Atp5f1	9.80167	3.29303	0.133687	-0.307123	49.0083	5.61496	0.11106	-0.185691	9.80167	3.29303	0.135668	0.0616885
0	0	29023000	0	0	0	0	0	0	0	Q91VD9	9.67433e+06	0	0	0	Q91VD9	Ndufs1	9.67433	3.27416	0.133412	-0.31375	48.3717	5.59609	0.110948	-0.191034	9.67433	3.27416	0.135719	0.0552609
0	28551000	0	0	0	0	0	0	0	0	P09055	9517000	0	0	0	P09055	Itgb1	9.517	3.25051	0.13306	-0.322059	47.585	5.57243	0.110804	-0.197734	9.517	3.25051	0.135775	0.0472012
0	0	28134000	0	0	0	0	0	0	0	Q4YBN9	9378000	0	0	0	Q4YBN9	PB000969.02.0	9.378	3.22928	0.132737	-0.329516	46.89	5.55121	0.11067	-0.203746	9.378	3.22928	0.135818	0.0399689
27986000	0	0	0	0	0	0	0	0	0	Q9CQV7	9.32867e+06	0	0	0	Q9CQV7	Dnajc19	9.32867	3.22167	0.13262	-0.332189	46.6433	5.5436	0.110621	-0.205901	9.32867	3.22167	0.135831	0.0373763
0	0	27934000	0	0	0	0	0	0	0	Q4Z5G3	9.31133e+06	0	0	0	Q4Z5G3	PB000613.00.0	9.31133	3.21899	0.132578	-0.333132	46.5567	5.54092	0.110604	-0.206661	9.31133	3.21899	0.135836	0.0364621
0	0	27827000	0	0	0	0	0	0	0	A2A5R2	9.27567e+06	0	0	0	A2A5R2	Arfgef2	9.27567	3.21345	0.132492	-0.335077	46.3783	5.53538	0.110568	-0.208229	9.27567	3.21345	0.135845	0.0345756
0	0	26118000	0	0	0	0	0	0	0	Q60737	8706000	0	0	0	Q60737	Csnk2a1	8.706	3.12201	0.131006	-0.367198	43.53	5.44394	0.109936	-0.234128	8.706	3.12201	0.135925	0.00342019
0	0	25804000	0	0	0	0	0	0	0	O55143	8.60133e+06	0	0	0	O55143	Atp2a2	8.60133	3.10456	0.130709	-0.373328	43.0067	5.42649	0.109808	-0.23907	8.60133	3.10456	0.135926	-0.00252521
0	0	24676000	0	0	0	0	0	0	0	Q91V35	8.22533e+06	0	0	0	Q91V35	Ptpra	8.22533	3.04007	0.129575	-0.395981	41.1267	5.362	0.109311	-0.257334	8.22533	3.04007	0.135885	-0.0244967
0	24590000	0	0	0	0	0	0	0	0	Q61753	8.19667e+06	0	0	0	Q61753	Phgdh	8.19667	3.03504	0.129484	-0.397751	40.9833	5.35697	0.109271	-0.258761	8.19667	3.03504	0.135879	-0.0262128
0	0	23951000	0	0	0	0	0	0	0	Q80SU7	7.98367e+06	0	0	0	Q80SU7	Gvin1	7.98367	2.99705	0.128787	-0.411095	39.9183	5.31898	0.108961	-0.269519	7.98367	2.99705	0.135822	-0.0391552
23809000	0	0	0	0	0	0	0	0	0	Q62095	7.93633e+06	0	0	0	Q62095	Ddx3y	7.93633	2.98847	0.128627	-0.414108	39.6817	5.3104	0.108889	-0.271949	7.93633	2.98847	0.135806	-0.0420782
0	0	23584000	0	0	0	0	0	0	0	Q4YSC5	7.86133e+06	0	0	0	Q4YSC5	PB001654.02.0	7.86133	2.97477	0.12837	-0.41892	39.3067	5.2967	0.108773	-0.275829	7.86133	2.97477	0.135778	-0.0467455
0	22715000	0	0	0	0	0	0	0	0	Q3UTZ4	7.57167e+06	0	0	0	Q3UTZ4	Tkfc	7.57167	2.92061	0.127327	-0.437947	37.8583	5.24254	0.108301	-0.291169	7.57167	2.92061	0.135638	-0.0651998
0	22351000	0	0	0	0	0	0	0	0	Q4YSD8	7.45033e+06	0	0	0	Q4YSD8	PB001644.02.0	7.45033	2.8973	0.126867	-0.446134	37.2517	5.21923	0.108091	-0.29777	7.45033	2.8973	0.135563	-0.0731405
0	0	22164000	0	0	0	0	0	0	0	P01027	7388000	0	0	0	P01027	C3	7.388	2.88518	0.126625	-0.450392	36.94	5.20711	0.10798	-0.301203	7.388	2.88518	0.135521	-0.0772703
0	0	22059000	0	0	0	0	0	0	0	Q4YBL4	7353000	0	0	0	Q4YBL4	PB001100.02.0	7.353	2.87833	0.126488	-0.452799	36.765	5.20026	0.107917	-0.303144	7.353	2.87833	0.135496	-0.0796045
0	21892000	0	0	0	0	0	0	0	0	Q4Y9Z8	7.29733e+06	0	0	0	Q4Y9Z8	PB000778.00.0	7.29733	2.86737	0.126267	-0.45665	36.4867	5.1893	0.107815	-0.306249	7.29733	2.86737	0.135455	-0.08334
0	0	21790000	0	0	0	0	0	0	0	Q542D6	7.26333e+06	0	0	0	Q542D6	Sptlc2	7.26333	2.86063	0.12613	-0.459017	36.3167	5.18256	0.107752	-0.308157	7.26333	2.86063	0.135429	-0.0856356
0	21720000	0	0	0	0	0	0	0	0	Q4FJV4	7240000	0	0	0	Q4FJV4	Anxa1	7.24	2.85599	0.126035	-0.460647	36.2	5.17792	0.107708	-0.309472	7.24	2.85599	0.13541	-0.0872173
0	0	21320000	0	0	0	0	0	0	0	Q4YN96	7.10667e+06	0	0	0	Q4YN96	PB000993.03.0	7.10667	2.82917	0.125484	-0.470068	35.5333	5.1511	0.107452	-0.317067	7.10667	2.82917	0.135297	-0.0963541
0	0	20606000	0	0	0	0	0	0	0	P29477	6.86867e+06	0	0	0	P29477	Nos2	6.86867	2.78003	0.124451	-0.487331	34.3433	5.10196	0.106968	-0.330986	6.86867	2.78003	0.13506	-0.113098
0	20550000	0	0	0	0	0	0	0	0	Q9JLV5	6850000	0	0	0	Q9JLV5	Cul3	6.85	2.7761	0.124368	-0.48871	34.25	5.09803	0.106929	-0.332098	6.85	2.7761	0.135039	-0.114436
0	0	20355000	0	0	0	0	0	0	0	E0CXD9	6785000	0	0	0	E0CXD9	Surf4	6.785	2.76235	0.124073	-0.493542	33.925	5.08428	0.10679	-0.335994	6.785	2.76235	0.134965	-0.119122
0	20195000	0	0	0	0	0	0	0	0	Q80UY2	6.73167e+06	0	0	0	Q80UY2	Kcmf1	6.73167	2.75096	0.123827	-0.497542	33.6583	5.07289	0.106674	-0.339218	6.73167	2.75096	0.134902	-0.123001
0	0	20154000	0	0	0	0	0	0	0	Q3TPL8	6718000	0	0	0	Q3TPL8	Slc2a3	6.718	2.74803	0.123764	-0.498571	33.59	5.06996	0.106644	-0.340048	6.718	2.74803	0.134885	-0.124
0	20083000	0	0	0	0	0	0	0	0	Q8VE88	6.69433e+06	0	0	0	Q8VE88	Fam114a2	6.69433	2.74294	0.123653	-0.50036	33.4717	5.06487	0.106591	-0.341491	6.69433	2.74294	0.134856	-0.125735
0	0	19975000	0	0	0	0	0	0	14144000	E9PUZ0	6.65833e+06	0	0	4.71467e+06	E9PUZ0	Apol11b	6.65833	2.73516	0.123484	-0.503093	33.2917	5.05709	0.106511	-0.343694	1.41226	0.498005	0.0914241	-0.890621
0	0	19774000	0	0	0	0	0	0	0	H3BK43	6.59133e+06	0	0	0	H3BK43	Esd	6.59133	2.72057	0.123164	-0.508218	32.9567	5.0425	0.106359	-0.347826	6.59133	2.72057	0.134723	-0.133357
0	0	19623000	0	0	0	0	0	0	0	Q4Z2P8	6541000	0	0	0	Q4Z2P8	PB000035.01.0	6.541	2.70951	0.12292	-0.512103	32.705	5.03144	0.106242	-0.350959	6.541	2.70951	0.134654	-0.137125
0	0	19600000	0	0	0	0	0	0	0	Q4YXW1	6.53333e+06	0	0	0	Q4YXW1	PB000095.02.0	6.53333	2.70782	0.122883	-0.512698	32.6667	5.02975	0.106224	-0.351438	6.53333	2.70782	0.134644	-0.137701
0	0	18933000	0	0	0	0	0	0	0	Q4Z0X6	6311000	0	0	0	Q4Z0X6	PB000523.01.0	6.311	2.65787	0.121763	-0.530244	31.555	4.9798	0.105687	-0.365585	6.311	2.65787	0.134309	-0.15472
0	0	18771000	0	0	0	0	0	0	0	Q4YSZ6	6257000	0	0	0	Q4YSZ6	PB001439.02.0	6.257	2.64547	0.121481	-0.5346	31.285	4.9674	0.105551	-0.369096	6.257	2.64547	0.13422	-0.158944
0	18652000	0	0	0	0	0	0	0	0	Q4YRD9	6.21733e+06	0	0	0	Q4YRD9	PB107300.00.0	6.21733	2.6363	0.121272	-0.537823	31.0867	4.95822	0.105449	-0.371695	6.21733	2.6363	0.134153	-0.162071
0	18297000	0	0	0	0	0	0	0	0	Q9WTR1	6099000	0	0	0	Q9WTR1	Trpv2	6.099	2.60857	0.120632	-0.547561	30.495	4.9305	0.105139	-0.379547	6.099	2.60857	0.133941	-0.171516
0	0	18215000	0	0	0	0	0	0	0	Q6A4J8	6.07167e+06	0	0	0	Q6A4J8	Usp7	6.07167	2.60209	0.120482	-0.549838	30.3583	4.92402	0.105065	-0.381382	6.07167	2.60209	0.13389	-0.173724
0	0	17846000	0	0	0	0	0	0	0	F6SVV1	5.94867e+06	0	0	0	F6SVV1	Gm9493	5.94867	2.57257	0.11979	-0.56021	29.7433	4.89449	0.104727	-0.389745	5.94867	2.57257	0.13365	-0.183784
0	0	17355000	0	0	0	0	0	0	0	Q4Z6Y8	5785000	0	0	0	Q4Z6Y8	PB000244.00.0	5.785	2.53232	0.118833	-0.574349	28.925	4.85425	0.104256	-0.401145	5.785	2.53232	0.133301	-0.197498
0	0	17254000	0	0	0	0	0	0	0	Q8BTX9	5.75133e+06	0	0	0	Q8BTX9	Hsdl1	5.75133	2.5239	0.118631	-0.577307	28.7567	4.84582	0.104156	-0.40353	5.75133	2.5239	0.133225	-0.200367
0	0	17103000	0	0	0	0	0	0	0	Q8BG67	5701000	0	0	0	Q8BG67	Efr3a	5.701	2.51122	0.118325	-0.581762	28.505	4.83314	0.104005	-0.407121	5.701	2.51122	0.133108	-0.204688
0	0	16427000	0	0	0	0	0	0	0	Q4YUW5	5.47567e+06	0	0	0	Q4YUW5	PB000844.02.0	5.47567	2.45303	0.116902	-0.6022	27.3783	4.77496	0.103295	-0.4236	5.47567	2.45303	0.132543	-0.224511
0	0	16230000	0	0	0	0	0	0	0	Q4YXJ8	5410000	0	0	0	Q4YXJ8	PB000178.02.0	5.41	2.43563	0.11647	-0.608314	27.05	4.75756	0.103078	-0.428529	5.41	2.43563	0.132365	-0.230441
0	15628000	0	0	0	0	0	0	0	0	Q8BNU0	5.20933e+06	0	0	0	Q8BNU0	Armc6	5.20933	2.3811	0.1151	-0.62747	26.0467	4.70303	0.102386	-0.443974	5.20933	2.3811	0.131776	-0.24902
0	0	15377000	0	0	0	0	0	0	0	E0CYT5	5.12567e+06	0	0	0	E0CYT5	Cul2	5.12567	2.35774	0.114505	-0.635675	25.6283	4.67967	0.102084	-0.45059	5.12567	2.35774	0.131511	-0.256979
0	0	15107000	0	0	0	0	0	0	0	Q80W54	5.03567e+06	0	0	0	Q80W54	Zmpste24	5.03567	2.33218	0.113849	-0.644653	25.1783	4.65411	0.101749	-0.457828	5.03567	2.33218	0.131212	-0.265687
0	0	14988000	0	0	0	0	0	0	0	Q9D1G1	4996000	0	0	0	Q9D1G1	Rab1b	4.996	2.32077	0.113554	-0.648661	24.98	4.6427	0.101598	-0.461059	4.996	2.32077	0.131076	-0.269574
0	0	14935000	0	0	0	0	0	0	0	Q9DB05	4.97833e+06	0	0	0	Q9DB05	Napa	4.97833	2.31566	0.113422	-0.650456	24.8917	4.63759	0.10153	-0.462507	4.97833	2.31566	0.131014	-0.271315
0	0	14136000	0	0	0	0	0	0	0	Q4YXZ5	4712000	0	0	0	Q4YXZ5	PB000065.02.0	4.712	2.23634	0.111341	-0.678321	23.56	4.55827	0.100455	-0.484973	4.712	2.23634	0.13001	-0.298342
0	0	13818000	0	0	0	0	0	0	0	Q4YQ84	4606000	0	0	0	Q4YQ84	PB000542.03.0	4.606	2.20351	0.110466	-0.689852	23.03	4.52544	0.0999987	-0.49427	4.606	2.20351	0.129568	-0.309526
0	0	12865000	0	0	0	0	0	0	0	Q4Z732	4.28833e+06	0	0	0	Q4Z732	PB100384.00.0	4.28833	2.10042	0.10767	-0.726069	21.4417	4.42235	0.0985238	-0.52347	4.28833	2.10042	0.128088	-0.344653
0	12190000	0	0	0	0	0	0	0	0	F7DFQ2	4.06333e+06	0	0	0	F7DFQ2	Wdr26	4.06333	2.02266	0.105517	-0.753383	20.3167	4.34459	0.0973709	-0.545492	4.06333	2.02266	0.126879	-0.371145
0	0	12144000	0	0	0	0	0	0	0	Q61335	4048000	0	0	0	Q61335	Bcap31	4.048	2.01721	0.105364	-0.755299	20.24	4.33914	0.0972888	-0.547037	4.048	2.01721	0.126792	-0.373003
0	0	11993000	0	0	0	0	0	0	0	Q4YB85	3.99767e+06	0	0	0	Q4YB85	PB000272.03.0	3.99767	1.99916	0.104859	-0.76164	19.9883	4.32109	0.0970158	-0.552149	3.99767	1.99916	0.126499	-0.379154
0	0	11734000	0	0	0	0	0	0	0	F6QHF1	3.91133e+06	0	0	0	F6QHF1	Tap1	3.91133	1.96766	0.103972	-0.772704	19.5567	4.28959	0.0965353	-0.56107	3.91133	1.96766	0.125978	-0.389885
0	0	11655000	0	0	0	0	0	0	0	E9PW11	3885000	0	0	0	E9PW11		3.885	1.95791	0.103697	-0.776128	19.425	4.27984	0.0963855	-0.563831	3.885	1.95791	0.125814	-0.393206
0	0	11608000	0	0	0	0	0	0	0	Q4Z7Q0	3.86933e+06	0	0	0	Q4Z7Q0	PB000050.00.0	3.86933	1.95209	0.103532	-0.778176	19.3467	4.27401	0.0962957	-0.565482	3.86933	1.95209	0.125716	-0.395192
0	0	11166000	0	0	0	0	0	0	0	Q4Z0R1	3722000	0	0	0	Q4Z0R1	PB000570.01.0	3.722	1.89608	0.101939	-0.79785	18.61	4.21801	0.0954238	-0.581344	3.722	1.89608	0.124749	-0.414275
0	0	10991000	0	0	0	0	0	0	0	Q3TFD2	3.66367e+06	0	0	0	Q3TFD2	Lpcat1	3.66367	1.87329	0.101287	-0.805856	18.3183	4.19522	0.0950644	-0.587799	3.66367	1.87329	0.124344	-0.42204
0	0	10958000	0	0	0	0	0	0	0	Q4YTK9	3.65267e+06	0	0	0	Q4YTK9	PB001237.02.0	3.65267	1.86895	0.101163	-0.80738	18.2633	4.19088	0.0949957	-0.589028	3.65267	1.86895	0.124266	-0.423518
0	10612000	0	0	0	0	0	0	0	0	Q99P58	3.53733e+06	0	0	0	Q99P58	Rab27b	3.53733	1.82266	0.09983	-0.82364	17.6867	4.14459	0.0942569	-0.602138	3.53733	1.82266	0.123424	-0.439289
0	10080000	0	0	0	0	0	0	0	0	O08739	3360000	0	0	0	O08739	Ampd3	3.36	1.74846	0.0976764	-0.849706	16.8	4.07039	0.0930511	-0.623153	3.36	1.74846	0.122022	-0.46457
0	0	9986900	0	0	0	0	0	0	0	Q4YBN0	3.32897e+06	0	0	0	Q4YBN0	PB105993.00.0	3.32897	1.73507	0.0972858	-0.854408	16.6448	4.057	0.0928308	-0.626945	3.32897	1.73507	0.121762	-0.469131
0	0	9971200	0	0	0	0	0	0	0	Q4YHS1	3.32373e+06	0	0	0	Q4YHS1	PB300753.00.0	3.32373	1.7328	0.0972195	-0.855206	16.6187	4.05473	0.0927934	-0.627588	3.32373	1.7328	0.121718	-0.469905
0	0	9057600	0	0	0	0	0	0	0	E9PX73	3019200	0	0	0	E9PX73	Ly9	3.0192	1.59417	0.093143	-0.903907	15.096	3.91609	0.0904649	-0.666854	3.0192	1.59417	0.118913	-0.517141
0	0	9012000	0	0	0	0	0	0	0	F8WHB3	3004000	0	0	0	F8WHB3		3.004	1.58688	0.0929276	-0.906465	15.02	3.90881	0.0903403	-0.668916	3.004	1.58688	0.11876	-0.519622
0	0	7513900	0	0	0	0	0	0	0	Q4YKL5	2.50463e+06	0	0	0	Q4YKL5	PB300208.00.0	2.50463	1.3246	0.0851196	-0.998602	12.5232	3.64653	0.0857241	-0.743202	2.50463	1.3246	0.11292	-0.608987
0	0	7040100	0	0	0	0	0	0	0	Q4YJ75	2346700	0	0	0	Q4YJ75	PB300472.00.0	2.3467	1.23063	0.0823147	-1.03161	11.7335	3.55256	0.0840154	-0.769816	2.3467	1.23063	0.110683	-0.641003
0	0	6932500	0	0	0	0	0	0	0	A2ACG7	2.31083e+06	0	0	0	A2ACG7	Rpn2	2.31083	1.20841	0.081652	-1.03942	11.5542	3.53034	0.0836077	-0.776109	2.31083	1.20841	0.110144	-0.648573
0	0	5996000	0	0	0	0	0	0	0	Q8C5J1	1.99867e+06	0	0	0	Q8C5J1		1.99867	0.999038	0.0754381	-1.11297	9.99333	3.32097	0.0797067	-0.83541	1.99867	0.999038	0.104897	-0.719911
0	5965900	0	0	0	0	0	0	0	0	Q6GU23	1.98863e+06	0	0	0	Q6GU23	Stat3	1.98863	0.991777	0.075224	-1.11552	9.94317	3.31371	0.0795697	-0.837466	1.98863	0.991777	0.10471	-0.722385
0	0	5221500	0	0	0	0	0	0	0	Q4YSP5	1740500	0	0	0	Q4YSP5	PB001567.02.0	1.7405	0.799502	0.0696055	-1.18306	8.7025	3.12143	0.0759097	-0.891924	1.7405	0.799502	0.0996557	-0.787896
0	0	5111200	0	0	0	0	0	0	0	Q4YWQ8	1.70373e+06	0	0	0	Q4YWQ8	PB000349.02.0	1.70373	0.7687	0.0687161	-1.19388	8.51867	3.09063	0.0753185	-0.900648	1.70373	0.7687	0.0988296	-0.798391
0	0	4417300	0	0	0	0	0	0	0	Q4YGD1	1.47243e+06	0	0	0	Q4YGD1	PB300981.00.0	1.47243	0.558202	0.0627381	-1.26783	7.36217	2.88013	0.0712541	-0.960266	1.47243	0.558202	0.0930898	-0.870111
0	0	4321000	0	0	0	0	0	0	0	Q62192	1.44033e+06	0	0	0	Q62192	Cd180	1.44033	0.526403	0.0618519	-1.279	7.20167	2.84833	0.0706377	-0.969273	1.44033	0.526403	0.092211	-0.880945
0	0	4245000	0	0	0	0	0	0	0	Q4YBS6	1415000	0	0	0	Q4YBS6	PB000714.02.0	1.415	0.500802	0.0611421	-1.28799	7.075	2.82273	0.0701411	-0.976524	1.415	0.500802	0.0915016	-0.889668
0	0	4013300	0	0	0	0	0	0	0	Q9JKW0	1.33777e+06	0	0	0	Q9JKW0	Arl6ip1	1.33777	0.419827	0.0589187	-1.31644	6.68883	2.74175	0.0685697	-0.999458	1.33777	0.419827	0.089249	-0.917258
0	0	3940700	0	0	0	0	0	0	0	Q4Z4U2	1.31357e+06	0	0	0	Q4Z4U2	PB000771.00.0	1.31357	0.393489	0.058203	-1.32569	6.56783	2.71542	0.0680585	-1.00692	1.31357	0.393489	0.0885139	-0.926231
0	0	3675700	0	0	0	0	0	0	0	O35114	1.22523e+06	0	0	0	O35114	Scarb2	1.22523	0.293057	0.0555089	-1.36097	6.12617	2.61498	0.06611	-1.03536	1.22523	0.293057	0.0857023	-0.96045

## Sheet: EXP2 co-precipitates analysis
ibis LFQ intensities			mcherry LFQ intensities		pexel LFQ intensities		EXP2 LFQ intensities				Means
IBIS1.mCherry.1	IBIS1.mCherry.2	IBIS1.mCherry.3	mCherry.1	mCherry.2	Pexel.mCherry.1	Pexel.mCherry.2	mCherryExp2.1	mCherryExp2.2	mCherryExp2.3	Prot ID	ibis mean	mcherry mean	pexel mean	EXP2 mean	Prot ID	protein	fold change (mean LFQ EXP2/mean LFQ mCherry)	log2 (fold change ( EXP2/ mCherry))	norm dist. (log2 fold change of EXP2/mCherry)	z (norm dist. (log2 fold change of EXP2/mCherry)	fold change (mean LFQ EXP2/mean LFQ PEXEL-mCherry)	log2 (fold change ( EXP2/ PEXEL-mCherry))	norm dist. (log2 fold change of EXP2/PEXEL-mCherry)	z (norm dist. (log2 fold change of EXP2/PEXEL-mCherry)	fold change (mean LFQ EXP2/mean LFQ IBIS1-mCherry)	log2 (fold change ( EXP2/ IBIS1-mCherry))	norm dist. (log2 fold change of EXP2/IBIS1-mCherry)	z (norm dist. (log2 fold change of EXP2/IBIS1-mCherry)										fold change (mean LFQ EXP2/mean LFQ IBIS1-mCherry)	log2 (fold change ( EXP2/ IBIS1-mCherry))	norm dist. (log2 fold change of EXP2/IBIS1-mCherry)	z (norm dist. (log2 fold change of EXP2/IBIS1-mCherry)
0	262530000000	226110000000	707030000	358170000000	0	279790000000	0	234930000000	322940000000	P08032	162880000000	179438515000	139895000000	1.85957e+11	P08032	Spta1	1.03633	0.0514769	0.0640211	-1.26845	1.32926	0.410622	0.068388	-1.21487	1.14168	0.191157	0.103215	-0.728857
1813000000	223520000000	202200000000	2246900000	305770000000	0	237920000000	0	186600000000	271100000000	Q3UGX2	142511000000	154008450000	118960000000	1.52567e+11	Q3UGX2	Sptb	0.990638	-0.0135697	0.0621369	-1.29179	1.2825	0.358963	0.0668548	-1.23339	1.07056	0.0983665	0.100837	-0.760167
10990000000	125550000000	152360000000	10006000000	164480000000	1040100000	186990000000	3699300000	152770000000	148580000000	Q53ZN9	96300000000	87243000000	94015050000	101683100000	Q53ZN9	Slc4a1	1.16552	0.220969	0.0690267	-1.20765	1.08156	0.113116	0.0597348	-1.32154	1.0559	0.0784722	0.100321	-0.76688
1992300000	149130000000	132270000000	1234900000	209440000000	0	159370000000	306280000	124810000000	164440000000	Q0VGY9	94464100000	105337450000	79685000000	96518760000	Q0VGY9	Ank1	0.916282	-0.126137	0.0589303	-1.33217	1.21125	0.276501	0.0644325	-1.26296	1.02175	0.0310432	0.0990848	-0.782884
33218000000	27923000000	40973000000	58999000000	34502000000	285370000	29157000000	16211000000	46673000000	105480000000	P48193	34038000000	46750500000	14721185000	5.61213e+10	P48193	Epb41	1.20044	0.263567	0.0703042	-1.19237	3.81228	1.93066	0.114297	-0.66985	1.64878	0.721403	0.115725	-0.549934
1647200000	101750000000	45842000000	0	93595000000	0	87028000000	0	56132000000	102020000000	A8DUK4	49746400000	46797500000	43514000000	5.27173e+10	A8DUK4	Hbbt1	1.1265	0.171846	0.0675626	-1.22527	1.2115	0.276798	0.0644412	-1.26285	1.05972	0.0836853	0.100457	-0.765121
1410700000	69914000000	27343000000	0	32229000000	0	33347000000	0	80243000000	31472000000	Q91VB8	3.28892e+10	16114500000	16673500000	3.72383e+10	Q91VB8	Hba-a1	2.31086	1.20843	0.0994407	-0.853393	2.23338	1.15923	0.0914022	-0.946451	1.13223	0.179173	0.10291	-0.7329
57833000	41384000	869970000	0	89848000	0	149730000	54402000000	43695000000	4065500000	Q4Z393	3.23062e+08	44924000	74865000	3.40542e+10	Q4Z393	PB001190.00.0	758.04	9.56613	0.0143428	2.14497	454.874	8.82932	0.0281188	1.80373	105.411	6.71987	0.0454161	1.47415
22409000000	36413000000	37208000000	22008000000	55390000000	0	38591000000	10438000000	32525000000	57746000000	P49222	32010000000	38699000000	19295500000	3.35697e+10	P49222	Epb42	0.867456	-0.205138	0.056724	-1.36052	1.73977	0.798894	0.0802093	-1.07565	1.04872	0.0686355	0.100066	-0.770199
12088000000	25178000000	27418000000	24373000000	38198000000	3448300000	40768000000	2375100000	29527000000	37178000000	Q4KL81	2.15613e+10	31285500000	22108150000	23026700000	Q4KL81	Actg1	0.736018	-0.442186	0.050344	-1.44556	1.04155	0.0587294	0.0582039	-1.34105	1.06796	0.0948613	0.100746	-0.76135
0	13546000000	19448000000	0	25607000000	0	27293000000	0	37054000000	20693000000	P02088	10998000000	12803500000	13646500000	19249000000	P02088	Hbb-b1	1.50342	0.588245	0.080233	-1.07589	1.41054	0.496253	0.0709537	-1.18417	1.75023	0.807542	0.11754	-0.520867
8173800000	3335200000	4928100000	14822000000	6914600000	4376700000	2968300000	26599000000	16622000000	10173000000	Q4Z3B0	5.47903e+09	10868300000	3672500000	17798000000	Q4Z3B0	PB001177.00.0	1.63761	0.711589	0.0840628	-1.03164	4.84629	2.27688	0.123255	-0.545708	3.24838	1.69972	0.131403	-0.219816
66045000000	0	1619700000	49373000000	0	51711000000	0	31722000000	0	0	Q792Z1	22554900000	24686500000	25855500000	10574000000	Q792Z1	Try10	0.428331	-1.2232	0.0322846	-1.72575	0.408965	-1.28995	0.0270727	-1.82463	0.468812	-1.09292	0.0685208	-1.16215
8744700000	11876000000	10856000000	17218000000	13404000000	494070000	8785500000	2802900000	8042000000	19208000000	Q542P4	1.04922e+10	15311000000	4639785000	1.00176e+10	Q542P4	Mpp1	0.654277	-0.612027	0.046014	-1.50649	2.15907	1.11041	0.0898866	-0.963955	0.954767	-0.0667801	0.0965045	-0.815893
3672100000	7923100000	12797000000	2498000000	5667500000	357310000	5084800000	2256300000	8488700000	17857000000	P63017	8.13073e+09	4082750000	2721055000	9534000000	P63017	Hspa8	2.33519	1.22354	0.0999004	-0.847971	3.50379	1.80892	0.110898	-0.713501	1.17259	0.229696	0.104189	-0.715852
11831000000	7036200000	17384000000	7039600000	11321000000	3415900000	8874300000	7484300000	6979800000	13348000000	Q4YUZ7	1.20837e+10	9180300000	6145100000	9270700000	Q4YUZ7	PB000817.02.0	1.00985	0.014137	0.0629367	-1.28185	1.50863	0.593242	0.0738919	-1.14939	0.767205	-0.382316	0.0879749	-0.922366
0	94639000	225720000	0	144790000	0	0	0	23059000000	744510000	Q4YVB4	1.06786e+08	72395000	0	7.9345e+09	Q4YVB4	PB000730.02.0	109.6	6.77611	0.0743875	1.14404	7934.5	12.9539	0.000653964	3.28264	74.3026	6.21534	0.0575322	1.30391
0	6322100000	4561200000	0	6960700000	0	6501900000	0	10081000000	12489000000	P02089	3.62777e+09	3480350000	3250950000	7.52333e+09	P02089	Hbb-b2	2.16166	1.11214	0.0964944	-0.887937	2.3142	1.21051	0.092991	-0.928064	2.07382	1.05229	0.122289	-0.438281
0	1174200000	3667900000	0	0	0	159160000	0	20960000000	1467300000	Q8BKC5	1.61403e+09	0	79580000	7.47577e+09	Q8BKC5	Ipo5	7475.77	12.868	0.000560341	3.32954	93.9403	6.55367	0.0878215	0.987772	4.63173	2.21155	0.134467	-0.0471076
1268800000	11712000000	9753700000	1681700000	17062000000	200030000	13392000000	701820000	6259600000	14947000000	P54116	7.57817e+09	9371850000	6796015000	7.30281e+09	P54116	Stom	0.779228	-0.359883	0.0525165	-1.41603	1.07457	0.103762	0.0594702	-1.3249	0.963664	-0.0533978	0.0968597	-0.811378
4895100000	7454500000	6306700000	7183400000	9861000000	0	6863500000	1602900000	5516500000	13483000000	Q9QYB8	6.21877e+09	8522200000	3431750000	6.86747e+09	Q9QYB8	Add2	0.805833	-0.311448	0.0538166	-1.39866	2.00116	1.00083	0.0864791	-1.00325	1.10431	0.14315	0.10199	-0.745056
778230000	6505300000	5749900000	2052100000	9312200000	0	6921200000	0	4995500000	12760000000	Q9QYC0	4.34448e+09	5682150000	3460600000	5918500000	Q9QYC0	Add1	1.0416	0.0587947	0.0642344	-1.26583	1.71025	0.774209	0.0794462	-1.0845	1.3623	0.446049	0.109487	-0.642847
0	6063500000	6607200000	3443200000	8458300000	0	7428600000	0	6522500000	10971000000	Q9WVM2	4.22357e+09	5950750000	3714300000	5.83117e+09	Q9WVM2		0.979904	-0.029287	0.0616849	-1.29743	1.56992	0.650694	0.0756463	-1.12879	1.38063	0.465323	0.109943	-0.636344
311620000	4446900000	1198600000	1061200000	1992700000	0	10026000000	0	5267700000	9877700000	Q02013	1.98571e+09	1526950000	5013000000	5.04847e+09	Q02013	Aqp1	3.30624	1.72519	0.114502	-0.668001	1.00707	0.010171	0.056852	-1.35846	2.5424	1.34619	0.127095	-0.339109
4120500000	4471200000	5527400000	0	3556400000	2097000000	4082600000	2444100000	8407600000	2878300000	E9Q9J0	4.70637e+09	1778200000	3089800000	4.57667e+09	E9Q9J0	Uba52	2.57376	1.36388	0.104126	-0.797624	1.48122	0.566784	0.0730873	-1.15888	0.972442	-0.0403165	0.0972063	-0.806963
0	2684500000	3885300000	0	298310000	0	0	0	10020000000	3090800000	P70168	2.18993e+09	149155000	0	4.37027e+09	P70168	Kpnb1	29.3002	4.87284	0.128681	0.461232	4370.27	12.0935	0.00171676	2.97413	1.99562	0.996834	0.121269	-0.456994
0	0	4030600000	649980000	4102200000	0	3135100000	0	3274200000	8923700000	Q497E4	1.34353e+09	2376090000	1567550000	4.06597e+09	Q497E4	Actc1	1.7112	0.775009	0.086037	-1.00888	2.59384	1.37509	0.0980548	-0.869054	3.02632	1.59757	0.130334	-0.254287
0	5488100000	14700000000	0	2402900000	0	2317200000	0	2275100000	9201700000	P18572	6.72937e+09	1201450000	1158600000	3825600000	P18572	Bsg	3.18415	1.67091	0.113	-0.687476	3.30192	1.7233	0.108444	-0.744198	0.568493	-0.814785	0.0760813	-1.0683
0	0	0	0	0	0	0	0	10102000000	0	Q9CPN7	0	0	0	3.36733e+09	Q9CPN7	1810009J06Rik	3367.33	11.7174	0.00203397	2.91675	3367.33	11.7174	0.00254068	2.83927	3367.33	11.7174	0.000912202	3.16048
0	3476000000	3043600000	320110000	1162300000	249560000	1839600000	0	3806600000	6233400000	P00920	2173200000	741205000	1044580000	3.34667e+09	P00920	Ca2	4.51517	2.17478	0.125879	-0.506709	3.20384	1.6798	0.10718	-0.759796	1.53997	0.622904	0.113566	-0.583171
0	820870000	1787100000	0	1189000000	0	736710000	0	698550000	8140200000	Q01853	8.69323e+08	594500000	368355000	2946250000	Q01853	Vcp	4.95585	2.30913	0.128842	-0.45851	7.9984	2.99971	0.137291	-0.286531	3.38913	1.76092	0.131973	-0.199167
0	546260000	777490000	0	183430000	0	238020000	0	279730000	6629500000	P24270	441250000	91715000	119010000	2.30308e+09	P24270	Cat	25.1112	4.65026	0.133083	0.381381	19.352	4.27441	0.14098	0.170523	5.21944	2.38389	0.134608	0.0110468
5695800000	5731200000	2986200000	384730000	1154900000	754610000	1006300000	2497300000	2252300000	2073300000	Q4YR60	4804400000	769815000	880455000	2274300000	Q4YR60	PB000298.03.0	2.95435	1.56284	0.109945	-0.726246	2.5831	1.3691	0.0978718	-0.8712	0.473379	-1.07893	0.0688969	-1.15743
0	0	596310000	0	0	0	0	1051400000	4325700000	1335200000	Q4Z421	198770000	0	0	2.23743e+09	Q4Z421	PB000970.00.0	2237.43	11.1276	0.0036867	2.70517	2237.43	11.1276	0.00452889	2.6278	11.2564	3.49267	0.124992	0.385186
3676500000	1752400000	836230000	1085700000	2499900000	2062800000	3288300000	1879600000	1882900000	2938900000	Q4YQN7	2.08838e+09	1792800000	2675550000	2233800000	Q4YQN7	PB000423.03.0	1.24598	0.317285	0.0719251	-1.17309	0.834894	-0.260335	0.0495999	-1.45545	1.06963	0.0971181	0.100804	-0.760588
0	3889700000	6954600000	0	2073700000	0	1531700000	0	1211700000	4631800000	Q9EQF2	3.61477e+09	1036850000	765850000	1.94783e+09	Q9EQF2	Kel	1.87861	0.909663	0.0902287	-0.960576	2.54336	1.34674	0.0971873	-0.879219	0.538855	-0.892032	0.0739669	-1.09436
0	2578800000	6961500000	0	2164200000	0	2293700000	0	2116900000	3184300000	Q544N9	3180100000	1082100000	1146850000	1.76707e+09	Q544N9	Slc16a1	1.633	0.707523	0.0839363	-1.0331	1.5408	0.62368	0.0748202	-1.13848	0.555664	-0.847716	0.0751789	-1.07941
1245000000	1393800000	573180000	1143300000	793420000	479060000	933120000	410940000	592200000	4059500000	P16858	1070660000	968360000	706090000	1.68755e+09	P16858	Gapdh	1.74269	0.801312	0.0868561	-0.999448	2.38999	1.257	0.0944277	-0.911394	1.57617	0.656427	0.114311	-0.571859
3463800000	460710000	0	1249700000	213940000	4169500000	0	3195100000	941090000	538860000	Q4YW41	1308170000	731820000	2084750000	1558350000	Q4YW41	PB000521.02.0	2.12942	1.09046	0.0958273	-0.895715	0.7475	-0.419855	0.0455634	-1.51265	1.19124	0.252469	0.104761	-0.708168
6026700000	1574100000	1207600000	406380000	1879100000	635930000	2031300000	1091300000	927070000	2652600000	Q4YSS4	2.93613e+09	1142740000	1333615000	1556990000	Q4YSS4	PB001532.02.0	1.36251	0.446262	0.0758559	-1.12682	1.1675	0.223417	0.0628907	-1.28199	0.530286	-0.915158	0.0733357	-1.10216
0	2117500000	2279500000	0	2248600000	0	2374400000	0	1990300000	2535900000	Q8BSM7	1.46567e+09	1124300000	1187200000	1.50873e+09	Q8BSM7	Slc43a1	1.34193	0.424311	0.0751834	-1.1347	1.27083	0.345775	0.0664653	-1.23812	1.02938	0.0417808	0.0993656	-0.779261
893760000	1349400000	2756000000	1248900000	3003700000	0	971590000	0	756910000	3671100000	Q9QUT0	1.66639e+09	2126300000	485795000	1.476e+09	Q9QUT0	Rhag	0.694165	-0.526649	0.0481643	-1.47586	3.03833	1.60328	0.104929	-0.787234	0.885751	-0.175027	0.0936085	-0.852419
0	1658000000	2400200000	0	1207500000	0	1455900000	0	1667600000	2707600000	Q61171	1.35273e+09	603750000	727950000	1458400000	Q61171	Prdx2	2.41557	1.27236	0.10138	-0.830456	2.00343	1.00248	0.0865302	-1.00266	1.07811	0.108509	0.101099	-0.756745
0	417220000	737930000	0	0	0	0	1327900000	1824100000	1191000000	Q4YB64	385050000	0	0	1.44767e+09	Q4YB64	PB000470.03.0	1447.67	10.4995	0.00661225	2.47983	1447.67	10.4995	0.00798	2.40259	3.75968	1.91061	0.133137	-0.148655
0	3027300000	15842000000	0	303080000	0	389660000	0	601660000	3611000000	Q4Z273	6.28977e+09	151540000	194830000	1404220000	Q4Z273	PB000172.01.0	9.26633	3.212	0.141832	-0.134602	7.20741	2.84948	0.134992	-0.340397	0.223255	-2.16324	0.0421905	-1.52331
215850000	2148900000	1993900000	0	2784200000	0	2085400000	131490000	3255500000	817170000	Q4YNW9	1.45288e+09	1392100000	1042700000	1.40139e+09	Q4YNW9	PB000848.03.0	1.00667	0.00959223	0.0628053	-1.28348	1.344	0.426531	0.0688625	-1.20917	0.964556	-0.0520638	0.0968951	-0.810927
0	854580000	0	0	2494900000	0	1703300000	0	3767200000	251090000	Q4Z5U3	284860000	1247450000	851650000	1339430000	Q4Z5U3	PB000520.00.0	1.07373	0.102637	0.065518	-1.2501	1.57275	0.653287	0.0757257	-1.12786	4.70206	2.23329	0.13451	-0.0397707
0	0	0	0	0	0	0	400950000	3214800000	87865000	Q4Z6H6	0	0	0	1.23454e+09	Q4Z6H6	PB000362.00.0	1234.54	10.2698	0.00808435	2.3974	1234.54	10.2698	0.00969369	2.32021	1234.54	10.2698	0.00379101	2.672
0	0	0	0	201830000	0	0	1859800000	1450600000	287230000	Q4YRV1	0	100915000	0	1199210000	Q4YRV1	PB000107.03.0	11.8834	3.57087	0.14312	-0.00585471	1199.21	10.2279	0.0100363	2.30519	1199.21	10.2279	0.00393653	2.65787
0	327780000	301490000	0	364200000	0	262570000	0	556340000	3023500000	P24549	2.09757e+08	182100000	131285000	1193280000	P24549	Aldh1a1	6.55288	2.71213	0.136241	-0.313933	9.08923	3.18416	0.139612	-0.220396	5.68888	2.50814	0.134428	0.0529728
0	1893500000	3272900000	0	1770500000	0	2093700000	0	1193800000	2356000000	Q3UAI3	1.72213e+09	885250000	1046850000	1.18327e+09	Q3UAI3	Cd36	1.33665	0.418618	0.0750092	-1.13674	1.13031	0.176721	0.0615465	-1.29874	0.687094	-0.541422	0.0836039	-0.976053
810500000	2950200000	2132700000	672320000	3860600000	0	4531300000	85374000	2202700000	1129500000	Q4YSP8	1.96447e+09	2266460000	2265650000	1.13919e+09	Q4YSP8	PB001562.02.0	0.50263	-0.992431	0.0371157	-1.64296	0.50281	-0.991915	0.0327139	-1.71776	0.579899	-0.786128	0.0768678	-1.05863
0	1937100000	1656800000	0	735590000	0	533900000	238250000	2579600000	559220000	Q4Y9B7	1.19797e+09	367795000	266950000	1125690000	Q4Y9B7	PB001230.00.0	3.06065	1.61384	0.111397	-0.707951	4.21686	2.07617	0.118202	-0.617675	0.939667	-0.0897782	0.0958925	-0.823653
2375700000	1111800000	1531300000	2161700000	2631900000	0	1117400000	1099000000	1089800000	1130400000	Q4YK69	1.67293e+09	2396800000	558700000	1106400000	Q4YK69	PB300291.00.0	0.461615	-1.11524	0.0344905	-1.68702	1.98031	0.985727	0.0860092	-1.00866	0.661353	-0.596507	0.0820866	-0.994641
0	3398800000	4699100000	0	3924200000	0	4672100000	0	0	3313700000	Q61735	2699300000	1962100000	2336050000	1.10457e+09	Q61735	Cd47	0.562951	-0.828918	0.0408006	-1.5843	0.472835	-1.08059	0.0309594	-1.74956	0.409205	-1.2891	0.0633081	-1.22835
0	1114300000	1123300000	0	731440000	0	918220000	0	757870000	2472300000	P49813	7.45867e+08	365720000	459110000	1.07672e+09	P49813	Tmod1	2.94412	1.55784	0.109802	-0.728041	2.34524	1.22974	0.0935855	-0.921171	1.44359	0.529658	0.111446	-0.614635
0	0	0	0	1954700000	0	1441000000	0	0	3178000000	P84228	0	977350000	720500000	1.05933e+09	P84228	Hist1h3b	1.08388	0.116209	0.0659172	-1.24523	1.47028	0.556086	0.0727626	-1.16271	1059.33	10.0489	0.00461333	2.59749
464000000	1490400000	7023900000	0	1281900000	0	871940000	0	1574500000	1559000000	Q68FD5	2.99277e+09	640950000	435970000	1044500000	Q68FD5	Cltc	1.62961	0.704529	0.0838432	-1.03417	2.39581	1.26051	0.0945359	-0.910136	0.349008	-1.51867	0.0573895	-1.30581
265490000	152820000	344800000	0	264780000	69046000	0	202760000	285230000	2639100000	Q8R146	254370000	132390000	34523000	1.04236e+09	Q8R146	Apeh	7.87343	2.97699	0.139734	-0.218912	30.1933	4.91616	0.132013	0.400627	4.09782	2.03486	0.133852	-0.10673
238420000	336310000	550400000	672610000	0	830400000	303840000	0	0	3057900000	Q9R111	3.75043e+08	336305000	567120000	1019300000	Q9R111	Gda	3.03088	1.59974	0.110998	-0.713009	1.79733	0.845853	0.0816636	-1.05882	2.71782	1.44245	0.128435	-0.306628
0	0	0	0	0	0	0	0	2876600000	0	Q4YJY3	0	0	0	9.58867e+08	Q4YJY3	PB300335.00.0	958.867	9.90519	0.0109675	2.26661	958.867	9.90519	0.0130166	2.18949	958.867	9.90519	0.00522665	2.54898
428700000	1650900000	1260700000	0	2752300000	0	2213400000	0	2023200000	853010000	Q4YWI4	1.11343e+09	1376150000	1106700000	9.58737e+08	Q4YWI4	PB000405.02.0	0.69668	-0.521431	0.0482975	-1.47399	0.866302	-0.207058	0.050989	-1.43635	0.861063	-0.215809	0.0925081	-0.86618
0	0	0	0	0	0	0	1537400000	490560000	747430000	Q4YH59	0	0	0	925130000	Q4YH59	PB403064.00.0	925.13	9.85351	0.0114362	2.24807	925.13	9.85351	0.0135532	2.17096	925.13	9.85351	0.00546336	2.53155
0	0	0	0	0	0	0	2455700000	0	211020000	Q4YSQ6	0	0	0	8.88907e+08	Q4YSQ6	PB001558.02.0	888.907	9.79589	0.0119777	2.2274	888.907	9.79589	0.014172	2.1503	888.907	9.79589	0.00573794	2.5121
164010000	0	0	0	0	0	0	424240000	2226700000	0	Q4Z7P5	54670000	0	0	8.83647e+08	Q4Z7P5	PB000053.00.0	883.647	9.78733	0.0120598	2.22433	883.647	9.78733	0.0142658	2.14723	16.1633	4.01465	0.114995	0.561318
0	403460000	0	0	0	0	577630000	0	318200000	2231200000	P15327	1.34487e+08	0	288815000	849800000	P15327	Bpgm	849.8	9.73098	0.0126119	2.20411	2.94237	1.55698	0.103552	-0.803835	6.31884	2.65966	0.133889	0.104099
1794200000	1273800000	942040000	1164100000	1963100000	0	1131600000	858920000	815240000	814990000	Q4YQV1	1336680000	1563600000	565800000	8.29717e+08	Q4YQV1	PB000377.03.0	0.530645	-0.914181	0.0388523	-1.61489	1.46645	0.552327	0.0726486	-1.16406	0.620729	-0.687963	0.0795673	-1.0255
0	968240000	1449600000	0	1030200000	0	428540000	0	636670000	1838200000	P56480	8.05947e+08	515100000	214270000	8.24957e+08	P56480	Atp5b	1.60155	0.679466	0.0830638	-1.04316	3.85008	1.94489	0.114687	-0.664747	1.02359	0.033634	0.0991526	-0.78201
1815900000	1126400000	1064700000	843060000	2800100000	0	3506800000	473750000	779150000	1144400000	Q4YRN8	1.33567e+09	1821580000	1753400000	799100000	Q4YRN8	PB000173.03.0	0.438685	-1.18874	0.0329783	-1.71339	0.455743	-1.13371	0.0299394	-1.7686	0.598278	-0.741112	0.0781048	-1.04344
0	155160000	8158300000	0	153060000	0	341100000	0	169470000	2012100000	Q4Y9Z7	2.77115e+09	76530000	170550000	727190000	Q4Y9Z7	PB000779.00.0	9.50203	3.24824	0.142068	-0.121602	4.26379	2.09214	0.118619	-0.611949	0.262414	-1.93008	0.0474154	-1.44463
0	1015900000	1051300000	0	584550000	0	767770000	0	441070000	1684100000	Q3TS19	6.89067e+08	292275000	383885000	708390000	Q3TS19		2.42371	1.27722	0.101526	-0.828715	1.84532	0.88387	0.0828431	-1.04518	1.02804	0.0399003	0.0993165	-0.779896
395110000	1150600000	2090800000	550380000	677850000	0	0	0	645750000	1356600000	Q9JLN5	1212170000	614115000	0	667450000	Q9JLN5	Ermap	1.08685	0.120151	0.0660333	-1.24382	667.45	9.38252	0.0192786	2.00208	0.550624	-0.86086	0.0748191	-1.08384
686900000	1556200000	1096100000	0	697320000	0	940470000	0	946690000	1028800000	Q4Z1L3	1.11307e+09	348660000	470235000	6.58497e+08	Q4Z1L3	PB000323.01.0	1.88865	0.917355	0.0904678	-0.957817	1.40036	0.485794	0.0706388	-1.18792	0.591606	-0.757292	0.07766	-1.0489
0	0	0	0	0	0	0	0	65776000	1863700000	Q3TI07	0	0	0	6.43159e+08	Q3TI07	Capn1	643.159	9.32903	0.0171514	2.05991	643.159	9.32903	0.0200295	1.9829	643.159	9.32903	0.0084185	2.35457
0	372910000	572050000	0	0	0	0	0	1256600000	545500000	Q76MZ3	3.14987e+08	0	0	600700000	Q76MZ3	Ppp2r1a	600.7	9.2305	0.0184353	2.02457	600.7	9.2305	0.0214695	1.94757	1.90706	0.931354	0.120021	-0.479089
0	0	0	300700000	0	0	0	0	0	1751300000	Q4YRX2	0	150350000	0	5.83767e+08	Q4YRX2	PB000084.03.0	3.88272	1.95707	0.120626	-0.584815	583.767	9.18925	0.0220946	1.93278	583.767	9.18925	0.00939689	2.3074
0	0	0	0	0	0	0	0	166940000	1495900000	P20029	0	0	0	554280000	P20029	Hspa5	554.28	9.11447	0.0200389	1.98294	554.28	9.11447	0.0232614	1.90597	554.28	9.11447	0.00995705	2.28217
0	586000000	937850000	0	669840000	0	388730000	0	692680000	962220000	Q03265	507950000	334920000	194365000	5.51633e+08	Q03265	Atp5a1	1.64706	0.719893	0.0843212	-1.02866	2.83813	1.50494	0.101993	-0.822493	1.086	0.119023	0.10137	-0.753197
0	0	0	0	0	491460000	0	404680000	475690000	719070000	Q4Z2V7	0	0	245730000	5.33147e+08	Q4Z2V7	PB001298.00.0	533.147	9.05839	0.0208504	1.96282	2.16964	1.11746	0.0901055	-0.961429	533.147	9.05839	0.0103946	2.26325
0	487730000	213740000	0	197060000	0	187210000	155940000	247630000	1185900000	Q8VDM4	2.33823e+08	98530000	93605000	5.29823e+08	Q8VDM4	Psmd2	5.37728	2.42688	0.131244	-0.416269	5.6602	2.50085	0.128362	-0.4654	2.26591	1.18009	0.124506	-0.395156
0	830960000	1101000000	0	1182600000	0	1684300000	0	0	1508600000	Q8CF94	6.43987e+08	591300000	842150000	5.02867e+08	Q8CF94	Rhd	0.850443	-0.233714	0.0559354	-1.37077	0.597122	-0.743901	0.0379626	-1.62884	0.780865	-0.356855	0.0886715	-0.913774
493980000	0	0	0	0	0	0	0	0	1465300000	Q4YR98	164660000	0	0	4.88433e+08	Q4YR98	PB000270.03.0	488.433	8.93202	0.0227674	1.91748	488.433	8.93202	0.0262941	1.84055	2.96631	1.56867	0.130005	-0.264037
0	1973300000	5763200000	0	496160000	0	161230000	0	217530000	1190200000	Q6Q477	2.57883e+09	248080000	80615000	4.69243e+08	Q6Q477	Atp2b4	1.8915	0.919531	0.0905355	-0.957036	5.82079	2.54122	0.129216	-0.450928	0.18196	-2.45831	0.0360738	-1.62288
0	142840000	166330000	0	0	0	0	0	123100000	1236900000	Q4YQJ5	1.03057e+08	0	0	4.53333e+08	Q4YQJ5	PB000456.03.0	453.333	8.82443	0.0244981	1.87888	453.333	8.82443	0.0282079	1.80197	4.39887	2.13713	0.134266	-0.0722183
551410000	1054200000	666260000	200090000	796140000	0	1013500000	178360000	860550000	315780000	Q4YRS7	757290000	498115000	506750000	4.51563e+08	Q4YRS7	PB000126.03.0	0.906544	-0.141551	0.0584969	-1.3377	0.891097	-0.166346	0.0520638	-1.42175	0.596289	-0.745918	0.0779727	-1.04506
0	0	147290000	0	97349000	0	0	0	154550000	1158700000	P11352	4.90967e+07	48674500	0	437750000	P11352	Gpx1	8.99342	3.16887	0.14152	-0.150075	437.75	8.77396	0.029138	1.78388	8.91608	3.15641	0.129738	0.27172
1319400000	0	0	498650000	0	0	0	575860000	0	708720000	Q58E64	439800000	249325000	0	4.28193e+08	Q58E64	Eef1a1	1.71741	0.780235	0.0861997	-1.00701	428.193	8.74212	0.0297357	1.77246	0.973609	-0.0385853	0.0972521	-0.806379
0	408240000	971590000	0	443770000	0	380280000	0	195220000	1075300000	Q8CI59	4.59943e+08	221885000	190140000	4.23507e+08	Q8CI59	Steap3	1.90868	0.932573	0.0909408	-0.952358	2.22734	1.15532	0.0912809	-0.947852	0.92078	-0.119071	0.0951103	-0.833538
0	854180000	302900000	0	143780000	0	157580000	0	373920000	891610000	Q6ZQ38	3.85693e+08	71890000	78790000	4.21843e+08	Q6ZQ38	Cand1	5.8679	2.55284	0.1336	-0.371077	5.35402	2.42062	0.126603	-0.494168	1.09373	0.129253	0.101633	-0.749745
0	373760000	689430000	0	615400000	0	0	0	373820000	866200000	Q8C7C3	3.54397e+08	307700000	0	413340000	Q8C7C3	Tpm3	1.34332	0.425805	0.0752291	-1.13416	413.34	8.69119	0.0307089	1.7542	1.16632	0.221964	0.103994	-0.718461
0	0	52878000	0	0	0	27599000	0	45169000	1166300000	Q3U2G2	17626000	0	13799500	403823000	Q3U2G2	Hspa4	403.823	8.65758	0.0273652	1.81903	29.2636	4.87104	0.132854	0.384449	22.9106	4.51795	0.103043	0.731148
0	261860000	3481800000	0	142280000	0	0	0	569540000	632130000	Q4YDC7	1.24789e+09	71140000	0	4.00557e+08	Q4YDC7	PB301475.00.0	5.63054	2.49327	0.132515	-0.392448	400.557	8.64586	0.0315927	1.73795	0.320988	-1.63941	0.054371	-1.34655
0	724130000	554540000	0	1080400000	0	1060300000	0	570180000	589550000	Q4Z7C3	4.26223e+08	540200000	530150000	3.86577e+08	Q4Z7C3	PB000148.00.0	0.715618	-0.482739	0.0492911	-1.46011	0.729184	-0.455646	0.0446838	-1.52548	0.906981	-0.140855	0.0945268	-0.840889
656030000	507370000	357610000	0	799820000	0	1140800000	169950000	279340000	703190000	Q4YHF1	5.07003e+08	399910000	570400000	384160000	Q4YHF1	PB300823.00.0	0.960616	-0.057968	0.0608637	-1.30772	0.673492	-0.570267	0.0419329	-1.56658	0.757707	-0.400288	0.0874825	-0.92843
0	218530000	1156900000	0	872330000	0	1012400000	0	253500000	865720000	Q4YZH4	4.58477e+08	436165000	506200000	3.73073e+08	Q4YZH4	PB000879.01.0	0.855349	-0.225415	0.0561639	-1.36779	0.737008	-0.440248	0.045061	-1.51996	0.813724	-0.297389	0.0902942	-0.893708
193560000	0	0	298570000	0	1530100000	0	1095400000	0	0	E9Q557	64520000	149285000	765050000	3.65133e+08	E9Q557	Dsp	2.44588	1.29035	0.101922	-0.824002	0.477267	-1.06713	0.0312216	-1.74473	5.65923	2.50061	0.134445	0.0504289
1695000000	437900000	660840000	0	158780000	0	165970000	160930000	745670000	148770000	Q4Z3H3	9.31247e+08	79390000	82985000	351790000	Q4Z3H3	PB001129.00.0	4.43116	2.14769	0.125255	-0.51643	4.2392	2.08379	0.118401	-0.614941	0.377762	-1.40445	0.0603069	-1.26727
0	434600000	0	0	751870000	0	647830000	0	587930000	462470000	Q4YUM7	1.44867e+08	375935000	323915000	3.50133e+08	Q4YUM7	PB105866.00.0	0.931367	-0.102579	0.0595955	-1.32372	1.08094	0.112289	0.0597113	-1.32184	2.41694	1.27318	0.125999	-0.363746
0	218750000	2466900000	0	554380000	0	425610000	0	258140000	780210000	Q4YHN2	8.95217e+08	277190000	212805000	3.46117e+08	Q4YHN2	PB001051.00.0	1.24866	0.320383	0.0720189	-1.17198	1.62645	0.701726	0.0772121	-1.11049	0.386629	-1.37098	0.0611724	-1.25597
0	190250000	0	0	63949000	0	197120000	0	88979000	921970000	Q02053	6.34167e+07	31974500	98560000	336983000	Q02053	Uba1	10.5391	3.39768	0.142792	-0.0679874	3.41906	1.7736	0.109892	-0.726163	5.31379	2.40974	0.13459	0.0197686
232430000	617500000	1688000000	0	1596400000	0	1358900000	0	423440000	549990000	Q4YZ20	8.45977e+08	798200000	679450000	3.24477e+08	Q4YZ20	PB000989.01.0	0.40651	-1.29864	0.0308002	-1.75281	0.477558	-1.06625	0.0312387	-1.74442	0.383553	-1.3825	0.0608739	-1.25986
2059400000	488060000	511840000	457520000	498930000	472760000	611880000	338580000	0	631200000	P68372	1.01977e+09	478225000	542320000	323260000	P68372	Tubb4b	0.675958	-0.564995	0.0471919	-1.48962	0.596069	-0.746449	0.0379061	-1.62975	0.316994	-1.65747	0.0539256	-1.35265
1189200000	335520000	663040000	0	534610000	0	744030000	300510000	0	647100000	Q4YW04	7.29253e+08	267305000	372015000	315870000	Q4YW04	PB000541.02.0	1.18168	0.240844	0.0696219	-1.20052	0.849079	-0.23603	0.0502311	-1.44673	0.433142	-1.20709	0.0654721	-1.20067
0	0	0	0	0	0	0	924150000	0	0	Q4Z5Z1	0	0	0	308050000	Q4Z5Z1	PB000489.00.0	308.05	8.26702	0.0349643	1.67891	308.05	8.26702	0.0396376	1.60211	308.05	8.26702	0.0183568	1.99621
0	994360000	1845700000	0	0	0	0	0	223020000	696080000	O35598	9.46687e+08	0	0	3.06367e+08	O35598	Adam10	306.367	8.25912	0.0351311	1.67608	306.367	8.25912	0.0398178	1.59927	0.32362	-1.62763	0.0546624	-1.34258
0	0	817150000	0	549330000	0	477240000	0	0	902370000	Q4YEN7	2.72383e+08	274665000	238620000	300790000	Q4YEN7	PB301219.00.0	1.09512	0.131084	0.0663557	-1.2399	1.26054	0.334042	0.0661194	-1.24233	1.10429	0.143118	0.101989	-0.745066
0	705970000	2912900000	0	107660000	0	148360000	0	250530000	591950000	Q4YNQ6	1206290000	53830000	74180000	2.80827e+08	Q4YNQ6	PB108442.00.0	5.21692	2.3832	0.130375	-0.431939	3.78575	1.92058	0.11402	-0.673463	0.232802	-2.10282	0.0435122	-1.50292
0	0	582650000	0	296630000	0	391210000	0	0	809440000	Q4Z4C0	1.94217e+08	148315000	195605000	2.69813e+08	Q4Z4C0	PB000900.00.0	1.81919	0.863297	0.0887862	-0.97721	1.37938	0.464018	0.0699845	-1.19573	1.38924	0.474295	0.110155	-0.633316
381130000	292250000	0	0	0	0	426590000	334950000	0	466120000	Q4Z4S4	224460000	0	213295000	2.67023e+08	Q4Z4S4	PB000800.00.0	267.023	8.06082	0.0394798	1.60494	1.2519	0.324116	0.0658273	-1.24589	1.18963	0.250507	0.104712	-0.70883
0	242680000	377470000	0	0	0	0	0	446530000	335320000	Q4YSL3	2.06717e+08	0	0	2.60617e+08	Q4YSL3	PB001598.02.0	260.617	8.02579	0.0402812	1.59237	260.617	8.02579	0.0453593	1.51561	1.26074	0.334275	0.106788	-0.680564
0	0	1649600000	0	0	0	0	0	0	774030000	Q4YE38	5.49867e+08	0	0	258010000	Q4YE38	PB405557.00.0	258.01	8.01128	0.0406157	1.58716	258.01	8.01128	0.0457175	1.51041	0.469223	-1.09165	0.0685548	-1.16172
0	87459000	173600000	0	0	0	0	0	82595000	676370000	Q78ZA7	8.70197e+07	0	0	2.52988e+08	Q78ZA7	Nap1l4	252.988	7.98293	0.0412747	1.57699	252.988	7.98293	0.0464226	1.50024	2.90725	1.53966	0.129663	-0.273827
0	159820000	0	0	0	0	0	0	0	743330000	Q5FW97	5.32733e+07	0	0	2.47777e+08	Q5FW97	EG433182	247.777	7.9529	0.0419795	1.56622	247.777	7.9529	0.0471759	1.48948	4.65104	2.21755	0.13448	-0.0450817
0	0	0	0	0	0	0	0	0	728370000	Q64514	0	0	0	242790000	Q64514	Tpp2	242.79	7.92357	0.0426747	1.5557	242.79	7.92357	0.0479181	1.47896	242.79	7.92357	0.0229802	1.88032
424550000	353560000	0	351870000	0	1686600000	0	720830000	0	0	Q02257	259370000	175935000	843300000	2.40277e+08	Q02257	Jup	1.36571	0.449654	0.0759599	-1.12561	0.284924	-1.81135	0.0189145	-2.01158	0.926386	-0.110315	0.0953444	-0.830583
0	0	3479600000	0	565130000	0	515570000	0	0	714880000	P62806	1.15987e+09	282565000	257785000	2.38293e+08	P62806	Hist1h4a	0.843322	-0.245844	0.0556022	-1.37512	0.924388	-0.11343	0.0534778	-1.40277	0.205449	-2.28315	0.0396361	-1.56377
0	0	237520000	0	0	0	0	0	183330000	512430000	Q8BSH9	7.91733e+07	0	0	231920000	Q8BSH9	Nap1l1	231.92	7.85748	0.0442656	1.53199	231.92	7.85748	0.0496131	1.45527	2.92927	1.55054	0.129793	-0.270155
0	391370000	230330000	0	0	0	0	0	212260000	458090000	Q3TXS7	2.07233e+08	0	0	223450000	Q3TXS7	Psmd1	223.45	7.80381	0.0455824	1.51273	223.45	7.80381	0.0510128	1.43602	1.07825	0.108696	0.101104	-0.756682
0	349600000	352970000	0	775160000	0	511960000	0	352950000	312560000	Q4YHU7	234190000	387580000	255980000	2.21837e+08	Q4YHU7	PB300735.00.0	0.572364	-0.804996	0.0413576	-1.57572	0.866617	-0.206533	0.0510028	-1.43616	0.947251	-0.0781816	0.0962013	-0.81974
0	769750000	4633300000	0	155080000	0	0	0	0	662200000	Q62351	1.80102e+09	77540000	0	2.20733e+08	Q62351	Tfrc	2.8467	1.50929	0.108402	-0.745457	220.733	7.78616	0.0514775	1.42969	0.12256	-3.02844	0.0259158	-1.81526
0	2598400000	894320000	0	475510000	0	430670000	0	448400000	202300000	Q9QUM0	1164240000	237755000	215335000	216900000	Q9QUM0	Itga2b	0.912284	-0.132446	0.0587528	-1.33444	1.00727	0.0104472	0.0568597	-1.35836	0.186302	-2.42429	0.0367498	-1.6114
0	0	0	0	0	0	0	0	0	646570000	Q9CWJ9	0	0	0	2.15523e+08	Q9CWJ9	Atic	215.523	7.7517	0.0468816	1.49404	215.523	7.7517	0.0523909	1.41734	215.523	7.7517	0.0255847	1.82233
0	0	344020000	0	0	0	396400000	0	317370000	325770000	Q4Z1F1	1.14673e+08	0	198200000	214380000	Q4Z1F1	PB000391.01.0	214.38	7.74403	0.0470747	1.49129	1.08163	0.113213	0.0597375	-1.32151	1.86948	0.90264	0.11946	-0.488778
0	0	0	0	0	0	0	0	133410000	497200000	Q3TZH8	0	0	0	2.10203e+08	Q3TZH8	Gypa	210.203	7.71564	0.0477925	1.4811	210.203	7.71564	0.0533554	1.40441	210.203	7.71564	0.0261564	1.81016
0	0	195840000	0	0	0	0	0	0	629950000	Q6ZPJ3	65280000	0	0	2.09983e+08	Q6ZPJ3	Ube2o	209.983	7.71413	0.0478309	1.48056	209.983	7.71413	0.053396	1.40387	3.21666	1.68556	0.131264	-0.224594
0	246650000	0	0	0	0	0	0	0	597820000	Q5SUC3	8.22167e+07	0	0	1.99273e+08	Q5SUC3	Canx	199.273	7.6386	0.0497704	1.45346	199.273	7.6386	0.0554447	1.37678	2.42376	1.27725	0.126062	-0.362374
0	0	0	0	0	0	0	0	0	589170000	P40142	0	0	0	196390000	P40142	Tkt	196.39	7.61758	0.0503177	1.44592	196.39	7.61758	0.0560216	1.36925	196.39	7.61758	0.0277558	1.77707
0	390260000	339680000	0	0	0	0	0	252580000	331740000	Q8BJY1	2.43313e+08	0	0	1.94773e+08	Q8BJY1	Psmd5	194.773	7.60565	0.0506295	1.44164	194.773	7.60565	0.0563501	1.36497	0.800504	-0.321019	0.0896502	-0.901682
0	0	1328700000	0	0	0	0	0	0	579650000	Q4Z3Q9	442900000	0	0	1.93217e+08	Q4Z3Q9	PB001069.00.0	193.217	7.59408	0.0509331	1.43749	193.217	7.59408	0.0566697	1.36082	0.436253	-1.19676	0.0657462	-1.19719
0	0	245770000	0	0	0	0	0	0	579250000	Q7SI97	8.19233e+07	0	0	1.93083e+08	Q7SI97	PB000185.00.0	193.083	7.59308	0.0509593	1.43713	193.083	7.59308	0.0566973	1.36046	2.35688	1.23688	0.12543	-0.375995
0	157530000	174080000	0	0	0	0	0	186360000	384070000	P14685	1.10537e+08	0	0	1.90143e+08	P14685	Psmd3	190.143	7.57094	0.0515426	1.42919	190.143	7.57094	0.057311	1.35252	1.72018	0.782562	0.117021	-0.529296
0	153290000	0	0	0	0	0	0	0	567490000	E9Q509	5.10967e+07	0	0	1.89163e+08	E9Q509	Pklr	189.163	7.56349	0.0517398	1.42652	189.163	7.56349	0.0575184	1.34985	3.70207	1.88833	0.132985	-0.156173
0	207640000	0	0	439210000	0	600420000	0	165490000	396390000	Q8VHL0	6.92133e+07	219605000	300210000	1.87293e+08	Q8VHL0	Slc14a1	0.852865	-0.229611	0.0560483	-1.3693	0.623874	-0.680672	0.0393806	-1.60616	2.70603	1.43618	0.128351	-0.308745
0	658240000	3185100000	0	842860000	0	625450000	0	0	555200000	Q4Z303	1.28111e+09	421430000	312725000	1.85067e+08	Q4Z303	PB102173.00.0	0.43914	-1.18725	0.0330086	-1.71285	0.591787	-0.756849	0.0376762	-1.63348	0.144458	-2.79128	0.0298718	-1.73523
0	296350000	0	0	138030000	0	192220000	0	374850000	178670000	P62827	9.87833e+07	69015000	96110000	1.84507e+08	P62827	Ran	2.67343	1.41869	0.105751	-0.77796	1.91974	0.940914	0.0846155	-1.02473	1.86779	0.901333	0.119434	-0.489219
0	0	0	0	0	0	0	0	0	547160000	B1AXW5	0	0	0	1.82387e+08	B1AXW5	Prdx1	182.387	7.51086	0.0531429	1.40763	182.387	7.51086	0.0589919	1.33098	182.387	7.51086	0.0295709	1.74106
0	0	0	0	231980000	0	0	0	540320000	0	P01872	0	115990000	0	1.80107e+08	P01872	Ighm	1.55278	0.634851	0.0816779	-1.05917	180.107	7.49271	0.0595038	1.32447	180.107	7.49271	0.0298873	1.73493
0	213600000	3004000000	0	0	0	0	0	187330000	330980000	Q4Z1W0	1.07253e+09	0	0	172770000	Q4Z1W0	PB000262.01.0	172.77	7.43271	0.0552603	1.3796	172.77	7.43271	0.0612095	1.30296	0.161086	-2.6341	0.0327055	-1.68219
0	887790000	787580000	0	774670000	0	984300000	0	276670000	210280000	B7FAU9	5.58457e+08	387335000	492150000	1.62317e+08	B7FAU9	Flna	0.41906	-1.25477	0.0316577	-1.73708	0.329811	-1.60029	0.0219617	-1.9359	0.290652	-1.78263	0.0508859	-1.39488
374860000	0	0	0	0	0	0	200450000	0	269590000	Q4YAY1	1.24953e+08	0	0	156680000	Q4YAY1	PB000863.03.0	156.68	7.29168	0.0591796	1.329	156.68	7.29168	0.0652948	1.25239	1.25391	0.326432	0.106596	-0.68321
0	168470000	98979000	0	180040000	0	250630000	0	184120000	271800000	Q4YBE3	8.91497e+07	90020000	125315000	1.51973e+08	Q4YBE3	PB000242.00.0	1.68822	0.755501	0.0854295	-1.01588	1.21273	0.278259	0.0644838	-1.26233	1.7047	0.769517	0.116747	-0.533698
0	0	0	0	0	0	0	0	0	442470000	Q5FWB7	0	0	0	147490000	Q5FWB7	Aldoa	147.49	7.20447	0.0616618	1.29772	147.49	7.20447	0.0678692	1.22112	147.49	7.20447	0.035214	1.63767
0	0	0	0	0	0	0	0	0	440940000	Q3UAD6	0	0	0	146980000	Q3UAD6	Hsp90b1	146.98	7.19948	0.0618054	1.29592	146.98	7.19948	0.0680178	1.21933	146.98	7.19948	0.0353114	1.63599
0	0	0	0	0	0	0	0	0	436570000	P27773	0	0	0	1.45523e+08	P27773	Pdia3	145.523	7.18511	0.0622188	1.29077	145.523	7.18511	0.0684455	1.21418	145.523	7.18511	0.0355922	1.63114
393390000	280380000	1164400000	0	0	0	0	431890000	0	0	Q4YAS1	6.12723e+08	0	0	1.43963e+08	Q4YAS1	PB001116.03.0	143.963	7.16956	0.0626675	1.28519	143.963	7.16956	0.0689094	1.2086	0.234957	-2.08953	0.043806	-1.49844
0	0	71713000	0	56903000	0	0	0	0	429410000	Q922D8	2.39043e+07	28451500	0	1.43137e+08	Q922D8	Mthfd1	5.0309	2.33082	0.129298	-0.450731	143.137	7.16125	0.0691576	1.20562	5.9879	2.58205	0.134209	0.0779109
0	334570000	124180000	0	0	0	0	0	312390000	115950000	Q6P5F9	1.52917e+08	0	0	142780000	Q6P5F9	Xpo1	142.78	7.15765	0.0630119	1.28092	142.78	7.15765	0.0692653	1.20433	0.933711	-0.0989518	0.0956479	-0.826749
0	391070000	470130000	0	381610000	0	468210000	0	0	418070000	Q7TMS5	2.87067e+08	190805000	234105000	1.39357e+08	Q7TMS5	Abcg2	0.730362	-0.453317	0.0500539	-1.44955	0.595274	-0.748374	0.0378635	-1.63044	0.485451	-1.0426	0.0698762	-1.14517
0	213340000	0	0	203130000	0	255510000	0	232110000	185670000	Q4YMX5	7.11133e+07	101565000	127755000	139260000	Q4YMX5	PB001086.03.0	1.37114	0.455378	0.0761355	-1.12355	1.09006	0.124401	0.0600545	-1.3175	1.95828	0.969589	0.120755	-0.466187
0	306220000	1055000000	0	0	0	0	0	0	417650000	Q4YBM9	453740000	0	0	1.39217e+08	Q4YBM9	PB105994.00.0	139.217	7.12119	0.0640711	1.26784	139.217	7.12119	0.0703585	1.19126	0.30682	-1.70453	0.0527729	-1.36853
0	2435500000	675590000	0	480500000	0	168750000	0	414720000	0	O54890	1037030000	240250000	84375000	138240000	O54890	Itgb3	0.575401	-0.797361	0.0415363	-1.57298	1.6384	0.712288	0.0775369	-1.10671	0.133304	-2.90721	0.0278901	-1.77435
0	547910000	1705700000	0	0	0	0	0	0	411500000	Q9EPK7	7.51203e+08	0	0	1.37167e+08	Q9EPK7	Xpo7	137.167	7.09979	0.0646959	1.26016	137.167	7.09979	0.0710025	1.18359	0.182596	-2.45327	0.0361734	-1.62118
0	287390000	674300000	0	0	0	0	0	0	399350000	Q9JIM1	3.20563e+08	0	0	1.33117e+08	Q9JIM1	Slc29a1	133.117	7.05655	0.0659651	1.24465	133.117	7.05655	0.0723087	1.16808	0.415259	-1.26792	0.0638648	-1.2212
0	0	0	0	0	0	0	0	0	397940000	P10518	0	0	0	1.32647e+08	P10518	Alad	132.647	7.05144	0.0661155	1.24282	132.647	7.05144	0.0724633	1.16625	132.647	7.05144	0.0382704	1.58604
0	0	0	0	0	0	110970000	0	171400000	220810000	Q4Z5E0	0	0	55485000	1.30737e+08	Q4Z5E0	PB000628.00.0	130.737	7.03052	0.0667333	1.23531	2.35625	1.23649	0.0937944	-0.918747	130.737	7.03052	0.0387004	1.57897
0	212310000	209710000	0	0	0	0	0	0	390100000	Q8BG32	1.40673e+08	0	0	1.30033e+08	Q8BG32	Psmd11	130.033	7.02274	0.0669636	1.23252	130.033	7.02274	0.0733345	1.15596	0.924364	-0.113467	0.0952602	-0.831647
0	156310000	118130000	0	96801000	0	220360000	0	269970000	110650000	E9QKZ2	91480000	48400500	110180000	1.26873e+08	E9QKZ2	Ipo9	2.62132	1.3903	0.104911	-0.788147	1.15151	0.203527	0.0623167	-1.28913	1.3869	0.471861	0.110097	-0.634138
175720000	568190000	1011900000	0	0	0	221970000	0	0	378710000	Q3TJ39	585270000	0	110985000	1.26237e+08	Q3TJ39	Rab5c	126.237	6.97999	0.0682334	1.21718	1.13742	0.185766	0.061806	-1.29549	0.21569	-2.21297	0.0411199	-1.54009
622070000	0	0	0	0	0	0	0	377070000	0	Q4YXT7	2.07357e+08	0	0	125690000	Q4YXT7	PB000110.02.0	125.69	6.97373	0.0684201	1.21494	125.69	6.97373	0.074828	1.13839	0.606154	-0.722245	0.0786238	-1.03707
0	251740000	0	0	478350000	0	0	370880000	0	0	Q4YGR5	8.39133e+07	239175000	0	1.23627e+08	Q4YGR5	PB300921.00.0	0.516888	-0.952077	0.0380051	-1.62848	123.627	6.94985	0.0755581	1.12982	1.47327	0.559018	0.112121	-0.604728
0	0	0	0	0	0	0	0	0	362790000	Q9Z2U0	0	0	0	120930000	Q9Z2U0	Psma7	120.93	6.91803	0.0700874	1.19495	120.93	6.91803	0.0765334	1.11842	120.93	6.91803	0.0410613	1.54102
0	294440000	4818400000	0	0	0	0	0	0	354030000	Q4Z0C7	1704280000	0	0	118010000	Q4Z0C7	PB000668.01.0	118.01	6.88277	0.0711493	1.1823	118.01	6.88277	0.0776171	1.10577	0.0692433	-3.85218	0.0150542	-2.09321
0	0	974670000	0	0	0	0	350260000	0	0	Q4Z1T1	324890000	0	0	1.16753e+08	Q4Z1T1	PB000282.01.0	116.753	6.86732	0.0716158	1.17676	116.753	6.86732	0.0780927	1.10023	0.359363	-1.47649	0.0584602	-1.29158
0	296570000	660820000	0	870350000	0	390980000	0	0	350190000	Q4YYQ3	319130000	435175000	195490000	116730000	Q4YYQ3	PB001072.01.0	0.268237	-1.89842	0.0206395	-1.96799	0.597115	-0.743919	0.0379622	-1.62884	0.365776	-1.45097	0.0591118	-1.28297
0	0	0	0	0	0	0	0	0	349840000	Q4YUW6	0	0	0	1.16613e+08	Q4YUW6	PB000843.02.0	116.613	6.86559	0.0716682	1.17614	116.613	6.86559	0.078146	1.09961	116.613	6.86559	0.0421897	1.52332
0	390020000	235430000	0	358060000	0	446630000	0	347370000	0	P46460	2.08483e+08	179030000	223315000	115790000	P46460	Nsf	0.646763	-0.628691	0.0456006	-1.51247	0.518505	-0.947569	0.0336155	-1.70186	0.555392	-0.848421	0.0751596	-1.07965
0	0	0	0	0	0	0	0	0	346620000	P48722	0	0	0	115540000	P48722	Hspa4l	115.54	6.85225	0.0720719	1.17136	115.54	6.85225	0.0785572	1.09483	115.54	6.85225	0.0424796	1.51882
879890000	0	0	274550000	0	0	0	346450000	0	0	Q4YQX8	2.93297e+08	137275000	0	1.15483e+08	Q4YQX8	PB000360.03.0	0.841255	-0.249384	0.0555051	-1.37639	115.483	6.85154	0.0785791	1.09458	0.393742	-1.34468	0.0618556	-1.2471
0	0	0	0	0	0	0	0	0	345730000	G5E839	0	0	0	1.15243e+08	G5E839	Cct4	115.243	6.84854	0.0721843	1.17002	115.243	6.84854	0.0786716	1.0935	115.243	6.84854	0.0425604	1.51757
0	0	0	0	0	0	0	0	0	344560000	Q60692	0	0	0	1.14853e+08	Q60692	Psmb6	114.853	6.84365	0.0723325	1.16827	114.853	6.84365	0.0788225	1.09175	114.853	6.84365	0.042667	1.51592
0	0	285630000	0	0	0	0	0	0	343450000	Q542I9	95210000	0	0	1.14483e+08	Q542I9	Psmc1	114.483	6.83899	0.0724736	1.1666	114.483	6.83899	0.0789662	1.09008	1.20243	0.265953	0.105098	-0.703618
0	0	0	0	0	0	0	0	0	340610000	P46471	0	0	0	1.13537e+08	P46471	Psmc2	113.537	6.82701	0.0728372	1.1623	113.537	6.82701	0.079336	1.08578	113.537	6.82701	0.043031	1.5103
960600000	0	0	440770000	0	0	0	339780000	0	0	Q4YPV4	320200000	220385000	0	113260000	Q4YPV4	PB000636.03.0	0.513919	-0.960388	0.0378208	-1.63147	113.26	6.82349	0.0794448	1.08452	0.353716	-1.49933	0.0578793	-1.29929
0	0	0	0	0	0	0	338590000	0	0	Q4Z775	0	0	0	1.12863e+08	Q4Z775	PB000190.00.0	112.863	6.81843	0.073098	1.15922	112.863	6.81843	0.0796012	1.0827	112.863	6.81843	0.0432194	1.50741
0	0	313800000	0	0	0	182880000	0	0	337140000	P21981	104600000	0	91440000	112380000	P21981	Tgm2	112.38	6.81224	0.0732863	1.157	1.229	0.297488	0.0650459	-1.25544	1.07438	0.103502	0.10097	-0.758434
0	231440000	0	0	0	0	0	0	0	333820000	Q9JK39	7.71467e+07	0	0	1.11273e+08	Q9JK39	Btnl10	111.273	6.79796	0.0737209	1.15188	111.273	6.79796	0.0802341	1.07537	1.44236	0.528432	0.111418	-0.615049
0	0	0	0	0	0	0	0	0	331170000	D3Z5M4	0	0	0	110390000	D3Z5M4	Ank1	110.39	6.78647	0.0740714	1.14776	110.39	6.78647	0.0805899	1.07124	110.39	6.78647	0.0439253	1.49662
0	0	0	0	215890000	0	312520000	0	0	330080000	Q4Z6M8	0	107945000	156260000	1.10027e+08	Q4Z6M8	PB000318.00.0	1.01928	0.0275568	0.0633256	-1.27704	0.704126	-0.506095	0.0434605	-1.54357	110.027	6.78171	0.0440309	1.49502
0	0	0	0	0	0	0	0	0	329550000	P80316	0	0	0	109850000	P80316	Cct5	109.85	6.77939	0.0742873	1.14522	109.85	6.77939	0.0808089	1.06871	109.85	6.77939	0.0440824	1.49424
0	0	0	0	0	0	0	0	0	326340000	Q3UDE2	0	0	0	108780000	Q3UDE2	Ttll12	108.78	6.76527	0.0747186	1.14015	108.78	6.76527	0.0812463	1.06364	108.78	6.76527	0.0443969	1.48947
0	0	123350000	0	0	0	0	0	153410000	166610000	Q4YRU7	4.11167e+07	0	0	1.06673e+08	Q4YRU7	PB107093.00.0	106.673	6.73706	0.075582	1.13003	106.673	6.73706	0.0821211	1.05353	2.59441	1.3754	0.127514	-0.329252
0	0	0	0	0	0	0	0	0	319680000	Q3T9X3	0	0	0	106560000	Q3T9X3	Dnm2	106.56	6.73552	0.075629	1.12948	106.56	6.73552	0.0821687	1.05298	106.56	6.73552	0.0450634	1.47943
0	417740000	684780000	0	294280000	0	238520000	0	0	318680000	Q9DC29	3.67507e+08	147140000	119260000	1.06227e+08	Q9DC29	Abcb6	0.721943	-0.470044	0.0496195	-1.45555	0.890715	-0.166964	0.0520474	-1.42197	0.289047	-1.79062	0.0506947	-1.39758
0	0	0	0	0	0	0	0	0	315460000	P49577	0	0	0	1.05153e+08	P49577	ALDO2	105.153	6.71635	0.076217	1.1226	105.153	6.71635	0.0827636	1.0461	105.153	6.71635	0.0454958	1.47296
0	0	0	0	0	0	0	0	0	314310000	H3BKE4	0	0	0	104770000	H3BKE4		104.77	6.71108	0.0763787	1.12071	104.77	6.71108	0.0829272	1.04421	104.77	6.71108	0.045615	1.47119
0	0	0	0	0	0	0	0	0	311120000	E9PV38	0	0	0	1.03707e+08	E9PV38	Ces2g	103.707	6.69636	0.0768309	1.11543	103.707	6.69636	0.0833842	1.03894	103.707	6.69636	0.0459489	1.46622
0	0	0	0	0	0	0	0	0	310960000	Q6RI64	0	0	0	1.03653e+08	Q6RI64	Psmb1	103.653	6.69562	0.0768538	1.11517	103.653	6.69562	0.0834073	1.03867	103.653	6.69562	0.0459658	1.46597
469640000	0	0	389060000	0	0	0	309510000	0	0	Q4YSE1	1.56547e+08	194530000	0	103170000	Q4YSE1	PB001643.02.0	0.530355	-0.914969	0.0388345	-1.61517	103.17	6.68888	0.0836168	1.03625	0.659037	-0.601569	0.0819472	-0.996349
0	0	963290000	0	120740000	0	0	0	0	305320000	P01900	3.21097e+08	60370000	0	1.01773e+08	P01900	H2-D1	1.68583	0.753456	0.0853659	-1.01662	101.773	6.66922	0.0842278	1.0292	0.316955	-1.65765	0.0539212	-1.35271
163310000	190370000	326550000	0	184730000	0	287030000	0	140730000	159360000	Q4Z0R8	2.26743e+08	92365000	143515000	100030000	Q4Z0R8	PB000562.01.0	1.08299	0.115015	0.065882	-1.24566	0.697	-0.520769	0.0431084	-1.54883	0.44116	-1.18063	0.0661751	-1.19174
0	284350000	0	0	0	0	0	0	0	298570000	Q3U9N9	9.47833e+07	0	0	9.95233e+07	Q3U9N9	Slc16a10	99.5233	6.63696	0.0786613	1.09412	99.5233	6.63696	0.0852306	1.01764	1.05001	0.0704014	0.100112	-0.769604
0	0	0	0	0	0	0	0	0	291320000	Q9R1P1	0	0	0	9.71067e+07	Q9R1P1	Psmb3	97.1067	6.6015	0.0797575	1.0814	97.1067	6.6015	0.0863337	1.00492	97.1067	6.6015	0.0481323	1.43421
234960000	0	1026100000	0	0	0	0	0	0	290490000	Q4YZP5	4.20353e+08	0	0	96830000	Q4YZP5	PB000821.01.0	96.83	6.59738	0.0798849	1.07992	96.83	6.59738	0.0864618	1.00345	0.230354	-2.11808	0.0431764	-1.50807
0	0	0	0	0	0	0	0	0	288570000	Q9Z2U1	0	0	0	96190000	Q9Z2U1	Psma5	96.19	6.58782	0.080181	1.07649	96.19	6.58782	0.0867594	1.00001	96.19	6.58782	0.0484516	1.42959
614430000	0	639870000	0	79774000	0	0	0	0	285780000	Q4YI47	418100000	39887000	0	95260000	Q4YI47	PB001178.00.0	2.38825	1.25595	0.100883	-0.836344	95.26	6.5738	0.0871954	0.994989	0.22784	-2.13391	0.0428294	-1.51341
0	0	0	0	0	0	0	0	0	282950000	P26516	0	0	0	9.43167e+07	P26516	Psmd7	94.3167	6.55944	0.0810603	1.06631	94.3167	6.55944	0.0876421	0.989841	94.3167	6.55944	0.0491171	1.42002
0	0	138910000	0	0	0	0	0	0	279060000	Q3UL22	4.63033e+07	0	0	93020000	Q3UL22	Cct8	93.02	6.53947	0.0816799	1.05914	93.02	6.53947	0.0882632	0.98268	2.00893	1.00642	0.121448	-0.453758
0	0	809490000	0	264060000	0	0	0	0	276830000	Q8R3G9	269830000	132030000	0	9.22767e+07	Q8R3G9	Tspan8	0.698907	-0.516828	0.0484151	-1.47234	92.2767	6.52789	0.0886232	0.97853	0.341981	-1.54801	0.0566495	-1.31571
0	0	0	0	0	0	0	0	0	271890000	P11983	0	0	0	90630000	P11983	Tcp1	90.63	6.50192	0.0828462	1.04567	90.63	6.50192	0.0894307	0.969215	90.63	6.50192	0.0504802	1.40061
0	289070000	0	0	0	0	0	0	0	270280000	D3YYG8	9.63567e+07	0	0	9.00933e+07	D3YYG8	Fam213a	90.0933	6.49335	0.0831125	1.0426	90.0933	6.49335	0.089697	0.966143	0.934998	-0.0969641	0.0957009	-0.826078
0	0	0	0	0	0	0	0	0	269380000	Q8R016	0	0	0	8.97933e+07	Q8R016	Blmh	89.7933	6.48854	0.0832621	1.04087	89.7933	6.48854	0.0898465	0.964418	89.7933	6.48854	0.0507999	1.39609
0	0	0	0	638110000	0	0	0	0	269370000	Q4YP17	0	319055000	0	89790000	Q4YP17	PB108293.00.0	0.281425	-1.82918	0.0216669	-1.94315	89.79	6.48848	0.0898482	0.964398	89.79	6.48848	0.0508012	1.39607
0	0	0	0	0	0	0	0	0	268920000	D3Z2T2	0	0	0	89640000	D3Z2T2		89.64	6.48607	0.0833388	1.03999	89.64	6.48607	0.0899231	0.963533	89.64	6.48607	0.050859	1.39526
268110000	0	0	162460000	233810000	0	0	265590000	0	0	Q4Z3V0	89370000	198135000	0	88530000	Q4Z3V0	PB001040.00.0	0.446817	-1.16225	0.0335183	-1.70388	88.53	6.46809	0.0904815	0.957088	0.990601	-0.0136242	0.0979114	-0.797957
0	0	0	0	0	0	0	0	0	261240000	E9Q3B7	0	0	0	87080000	E9Q3B7		87.08	6.44427	0.0846392	1.02499	87.08	6.44427	0.0912209	0.948545	87.08	6.44427	0.0518646	1.38115
0	0	1849000000	0	0	0	0	0	0	260430000	Q9ESJ0	6.16333e+08	0	0	86810000	Q9ESJ0	Xpo4	86.81	6.43979	0.0847787	1.02338	86.81	6.43979	0.0913599	0.946939	0.140849	-2.82778	0.029238	-1.74755
0	0	0	0	0	0	0	0	0	253340000	E9Q3T7	0	0	0	8.44467e+07	E9Q3T7	Adsl	84.4467	6.39997	0.0860185	1.0091	84.4467	6.39997	0.0925941	0.932661	84.4467	6.39997	0.0529407	1.36621
0	0	0	0	88194000	0	0	0	0	252030000	Q4YYN3	0	44097000	0	84010000	Q4YYN3	PB001081.01.0	1.90512	0.929881	0.0908571	-0.953323	84.01	6.39249	0.0928257	0.929979	84.01	6.39249	0.0531234	1.36368
0	0	104340000	0	169660000	0	253000000	0	0	250560000	Q3U4W8	34780000	84830000	126500000	83520000	Q3U4W8	Usp5	0.984557	-0.0224529	0.0618813	-1.29498	0.660237	-0.598944	0.0412607	-1.57686	2.40138	1.26386	0.125855	-0.366889
0	0	0	0	0	0	0	247860000	0	0	Q4YH71	0	0	0	82620000	Q4YH71	PB300865.00.0	82.62	6.36842	0.087001	0.997779	82.62	6.36842	0.0935702	0.921349	82.62	6.36842	0.0537132	1.35556
0	0	0	0	0	0	0	0	0	246380000	P63101	0	0	0	8.21267e+07	P63101	Ywhaz	82.1267	6.35978	0.0872701	0.994679	82.1267	6.35978	0.0938372	0.91825	82.1267	6.35978	0.0539257	1.35264
448730000	0	0	0	0	0	0	245150000	0	0	Q4YT31	1.49577e+08	0	0	8.17167e+07	Q4YT31	PB001409.02.0	81.7167	6.35256	0.0874949	0.992089	81.7167	6.35256	0.0940603	0.915662	0.54632	-0.872183	0.0745094	-1.08766
0	0	375850000	0	0	0	0	0	243510000	0	Q6P2B1	1.25283e+08	0	0	81170000	Q6P2B1	Tnpo3	81.17	6.34287	0.0877965	0.988615	81.17	6.34287	0.0943592	0.912189	0.647891	-0.626176	0.0812692	-1.00465
0	0	0	0	0	0	0	0	0	242140000	Q6PAR5	0	0	0	8.07133e+07	Q6PAR5	Gapvd1	80.7133	6.33474	0.0880499	0.985695	80.7133	6.33474	0.0946104	0.909271	80.7133	6.33474	0.0545437	1.34419
0	0	0	0	0	0	0	0	0	241430000	Q3TEF1	0	0	0	8.04767e+07	Q3TEF1	Gclc	80.4767	6.3305	0.0881818	0.984175	80.4767	6.3305	0.094741	0.907752	80.4767	6.3305	0.0546486	1.34276
838740000	0	0	0	0	0	0	238060000	0	0	Q4YSU5	279580000	0	0	7.93533e+07	Q4YSU5		79.3533	6.31022	0.0888131	0.9769	79.3533	6.31022	0.0953659	0.90048	0.283831	-1.8169	0.0500684	-1.40644
0	0	0	0	0	0	0	0	0	237390000	P63038	0	0	0	79130000	P63038	Hspd1	79.13	6.30615	0.0889397	0.975441	79.13	6.30615	0.0954911	0.899022	79.13	6.30615	0.0552529	1.33455
0	181790000	0	0	0	0	0	0	0	235690000	O88685	6.05967e+07	0	0	7.85633e+07	O88685	Psmc3	78.5633	6.29578	0.0892624	0.971721	78.5633	6.29578	0.0958101	0.895305	1.2965	0.374618	0.107772	-0.666951
241530000	0	329560000	0	0	0	0	0	0	227950000	Q4YRV0	1.90363e+08	0	0	7.59833e+07	Q4YRV0	PB000108.03.0	75.9833	6.24761	0.0907605	0.954439	75.9833	6.24761	0.0972888	0.878032	0.399149	-1.325	0.0623685	-1.24046
164630000	0	158870000	260760000	0	0	0	0	0	226770000	Q4Z0G8	1.07833e+08	130380000	0	75590000	Q4Z0G8	PB000642.01.0	0.579767	-0.786455	0.0417924	-1.56907	75.59	6.24012	0.097518	0.875347	0.700989	-0.512536	0.0843991	-0.966306
0	0	197080000	0	179370000	0	0	0	0	223010000	Q4Z214	6.56933e+07	89685000	0	7.43367e+07	Q4Z214	PB000222.01.0	0.828864	-0.270793	0.0549199	-1.38407	74.3367	6.216	0.0982555	0.866698	1.13157	0.178327	0.102889	-0.733186
0	0	0	0	0	0	0	0	0	221270000	E9Q453	0	0	0	7.37567e+07	E9Q453	Tpm1	73.7567	6.2047	0.092093	0.939045	73.7567	6.2047	0.0986003	0.862646	73.7567	6.2047	0.0578018	1.30032
839890000	0	0	325050000	0	0	0	219150000	0	0	Q4YBB4	2.79963e+08	162525000	0	73050000	Q4YBB4	PB000169.03.0	0.449469	-1.15371	0.0336936	-1.70082	73.05	6.19081	0.0990236	0.857666	0.260927	-1.93828	0.0472261	-1.4474
0	156620000	0	0	0	0	0	0	0	214950000	Q3TPL4	5.22067e+07	0	0	71650000	Q3TPL4	Capn5	71.65	6.16289	0.0933887	0.924046	71.65	6.16289	0.0998724	0.847656	1.37243	0.456733	0.10974	-0.639242
0	0	0	0	0	0	0	0	0	213160000	Q3U0B3	0	0	0	7.10533e+07	Q3U0B3	Dhrs11	71.0533	6.15083	0.0937621	0.919718	71.0533	6.15083	0.100238	0.84333	71.0533	6.15083	0.0591746	1.28214
0	178290000	296210000	0	440440000	0	182060000	0	0	210500000	Q4YWJ5	1.58167e+08	220220000	91030000	7.01667e+07	Q4YWJ5	PB000394.02.0	0.318621	-1.65009	0.0244974	-1.8789	0.770808	-0.375556	0.0466655	-1.49676	0.443625	-1.17259	0.0663892	-1.18903
0	0	67196000	0	0	0	0	0	0	207380000	Q3U4U6	2.23987e+07	0	0	6.91267e+07	Q3U4U6	Cct3	69.1267	6.11117	0.0949875	0.90549	69.1267	6.11117	0.101437	0.82911	3.0862	1.62583	0.130644	-0.24475
0	190860000	119410000	0	0	0	0	0	0	206560000	Q14AQ1	1.03423e+08	0	0	6.88533e+07	Q14AQ1	Psmc6	68.8533	6.10545	0.0951638	0.903439	68.8533	6.10545	0.10161	0.82706	0.665743	-0.586963	0.0823496	-0.99142
0	0	0	0	0	0	0	0	203580000	0	Q4YQI8	0	0	0	67860000	Q4YQI8	PB000458.03.0	67.86	6.08449	0.0958099	0.895918	67.86	6.08449	0.102241	0.819543	67.86	6.08449	0.0608823	1.25975
0	158900000	152660000	0	0	0	0	0	77758000	122680000	A2AN08	1.03853e+08	0	0	6.68127e+07	A2AN08	Ubr4	66.8127	6.06205	0.0965003	0.887868	66.8127	6.06205	0.102914	0.811497	0.643337	-0.636354	0.0809888	-1.00809
0	0	0	0	0	0	0	0	0	199880000	Q4YRP1	0	0	0	6.66267e+07	Q4YRP1	PB000167.03.0	66.6267	6.05803	0.0966239	0.886425	66.6267	6.05803	0.103034	0.810055	66.6267	6.05803	0.0615686	1.25082
0	161630000	0	0	0	0	0	0	0	199590000	Q4YXL6	5.38767e+07	0	0	66530000	Q4YXL6	PB000164.02.0	66.53	6.05593	0.0966883	0.885673	66.53	6.05593	0.103097	0.809304	1.23486	0.304344	0.106051	-0.690663
0	0	0	0	0	204330000	0	195770000	0	0	Q5EBJ0	0	0	102165000	6.52567e+07	Q5EBJ0	Fabp3	65.2567	6.02805	0.0975437	0.875671	0.638738	-0.646704	0.0401556	-1.59398	65.2567	6.02805	0.0623492	1.24071
0	0	61612000	0	0	0	0	0	0	192200000	Q4YYQ0	2.05373e+07	0	0	6.40667e+07	Q4YYQ0	PB001074.01.0	64.0667	6.0015	0.0983563	0.866146	64.0667	6.0015	0.104718	0.789787	3.11952	1.64133	0.13081	-0.239521
0	0	0	0	0	0	0	0	0	190060000	P14211	0	0	0	6.33533e+07	P14211	Calr	63.3533	5.98535	0.0988496	0.860351	63.3533	5.98535	0.105196	0.783995	63.3533	5.98535	0.0634674	1.2263
0	0	0	0	264300000	0	227620000	0	0	188140000	Q4Z2X5	0	132150000	113810000	6.27133e+07	Q4Z2X5	PB001286.00.0	0.474562	-1.07533	0.03533	-1.6727	0.551035	-0.859783	0.0354477	-1.67039	62.7133	5.9707	0.0638525	1.22136
0	0	0	0	0	0	0	0	0	187110000	Q60932	0	0	0	62370000	Q60932	Vdac1	62.37	5.96278	0.0995373	0.852254	62.37	5.96278	0.105862	0.775903	62.37	5.96278	0.064061	1.21868
0	0	144610000	0	135170000	0	0	0	183930000	0	Q4YC87	4.82033e+07	67585000	0	61310000	Q4YC87	PB001002.01.0	0.907154	-0.140581	0.0585242	-1.33736	61.31	5.93805	0.106589	0.767036	1.2719	0.346989	0.107099	-0.676273
0	106470000	264570000	0	90396000	0	0	0	0	183410000	Q5SW87	123680000	45198000	0	6.11367e+07	Q5SW87	Rab1a	1.35264	0.435779	0.0755345	-1.13058	61.1367	5.93397	0.106709	0.765572	0.494313	-1.0165	0.0705818	-1.13636
0	0	0	0	0	0	0	0	0	182280000	A3KG36	0	0	0	60760000	A3KG36	G6pdx	60.76	5.92505	0.100683	0.838718	60.76	5.92505	0.10697	0.762375	60.76	5.92505	0.0650574	1.20595
0	0	0	0	0	0	0	0	0	180830000	Q9D8W5	0	0	0	6.02767e+07	Q9D8W5	Psmd12	60.2767	5.91353	0.101032	0.834585	60.2767	5.91353	0.107306	0.758243	60.2767	5.91353	0.0653627	1.20206
0	0	0	0	0	0	0	0	0	180230000	Q4YZP2	0	0	0	6.00767e+07	Q4YZP2	PB000823.01.0	60.0767	5.90873	0.101177	0.832864	60.0767	5.90873	0.107446	0.756524	60.0767	5.90873	0.0654898	1.20045
677740000	402350000	1427100000	0	0	0	0	178730000	0	0	Q4YUA6	835730000	0	0	5.95767e+07	Q4YUA6	PB001022.02.0	59.5767	5.89668	0.101541	0.828539	59.5767	5.89668	0.107797	0.752201	0.071287	-3.81022	0.0155055	-2.07905
0	0	0	0	0	0	0	0	0	175920000	Q58EV4	0	0	0	58640000	Q58EV4	Psma3	58.64	5.87381	0.10223	0.820337	58.64	5.87381	0.10846	0.744003	58.64	5.87381	0.0664182	1.18866
0	144060000	3648800000	0	0	0	0	0	0	173170000	Q6PDI5	1.26429e+09	0	0	5.77233e+07	Q6PDI5	Ecm29	57.7233	5.85108	0.102913	0.812182	57.7233	5.85108	0.109116	0.735853	0.0456568	-4.45303	0.00964765	-2.29596
0	0	0	0	0	0	0	0	0	172550000	F6SAH4	0	0	0	5.75167e+07	F6SAH4		57.5167	5.84591	0.103068	0.810326	57.5167	5.84591	0.109265	0.733998	57.5167	5.84591	0.0671628	1.17925
0	0	0	0	0	0	0	0	0	171210000	Q5SZA3	0	0	0	57070000	Q5SZA3	Hist1h1c	57.07	5.83466	0.103405	0.806291	57.07	5.83466	0.109588	0.729965	57.07	5.83466	0.0674635	1.17545
0	0	0	0	0	0	0	0	0	170140000	Q8K0E8	0	0	0	5.67133e+07	Q8K0E8	Fgb	56.7133	5.82562	0.103675	0.803046	56.7133	5.82562	0.109847	0.726722	56.7133	5.82562	0.0677057	1.1724
0	99799000	0	0	0	0	0	0	0	168170000	Q4YT14	3.32663e+07	0	0	5.60567e+07	Q4YT14	PB106570.00.0	56.0567	5.80881	0.104176	0.797018	56.0567	5.80881	0.110327	0.720697	1.68509	0.752823	0.116395	-0.539331
0	0	0	0	0	0	0	0	0	167150000	Q542X7	0	0	0	5.57167e+07	Q542X7	Cct2	55.7167	5.80004	0.104437	0.793869	55.7167	5.80004	0.110577	0.71755	55.7167	5.80004	0.0683917	1.16377
0	124370000	185850000	0	0	0	0	0	162290000	0	Q8BFY9	1.03407e+08	0	0	5.40967e+07	Q8BFY9	Tnpo1	54.0967	5.75747	0.105699	0.778597	54.0967	5.75747	0.111782	0.702287	0.523145	-0.934718	0.0728026	-1.10876
0	0	0	0	0	0	0	0	0	162110000	Q99JI4	0	0	0	5.40367e+07	Q99JI4	Psmd6	54.0367	5.75587	0.105746	0.778023	54.0367	5.75587	0.111827	0.701713	54.0367	5.75587	0.0695806	1.14886
0	0	261930000	0	0	0	0	0	0	159520000	Q4Z7K3	87310000	0	0	5.31733e+07	Q4Z7K3	PB000093.00.0	53.1733	5.73263	0.10643	0.769687	53.1733	5.73263	0.112479	0.693381	0.609018	-0.715444	0.0788109	-1.03477
0	0	156170000	0	0	0	0	0	0	157670000	Q8BMS1	5.20567e+07	0	0	5.25567e+07	Q8BMS1	Hadha	52.5567	5.7158	0.106924	0.76365	52.5567	5.7158	0.112948	0.687347	1.0096	0.0137908	0.0986326	-0.788706
0	165470000	301470000	0	0	0	0	0	0	156530000	E9PYT3	1.55647e+08	0	0	5.21767e+07	E9PYT3	Atl3	52.1767	5.70533	0.107231	0.759894	52.1767	5.70533	0.113239	0.683593	0.335225	-1.5768	0.0559275	-1.32542
0	0	0	0	158440000	0	0	0	0	155290000	Q4YNX3	0	79220000	0	5.17633e+07	Q4YNX3	PB000842.03.0	0.653412	-0.613934	0.0459665	-1.50717	51.7633	5.69386	0.113557	0.679479	51.7633	5.69386	0.0712579	1.12794
0	0	0	0	0	0	0	0	0	152830000	Q64339	0	0	0	5.09433e+07	Q64339	Isg15	50.9433	5.67082	0.108236	0.747513	50.9433	5.67082	0.114193	0.671219	50.9433	5.67082	0.0718833	1.12017
0	0	228340000	0	0	0	0	0	0	151090000	Q4YWZ0	7.61133e+07	0	0	5.03633e+07	Q4YWZ0	PB000303.02.0	50.3633	5.6543	0.108715	0.741586	50.3633	5.6543	0.114645	0.665296	0.661689	-0.595775	0.0821068	-0.994394
0	0	0	0	0	0	0	0	0	150170000	Q4YVC3	0	0	0	5.00567e+07	Q4YVC3	PB000722.02.0	50.0567	5.64549	0.108969	0.738425	50.0567	5.64549	0.114886	0.662136	50.0567	5.64549	0.0725722	1.11162
0	0	2578900000	0	0	0	0	0	148430000	0	Q4Z454	8.59633e+08	0	0	4.94767e+07	Q4Z454	PB000939.00.0	49.4767	5.62868	0.109454	0.732393	49.4767	5.62868	0.115344	0.656107	0.0575555	-4.1189	0.0124189	-2.18322
0	0	0	0	0	0	0	0	0	146600000	P08228	0	0	0	4.88667e+07	P08228	Sod1	48.8667	5.61078	0.109967	0.725972	48.8667	5.61078	0.115828	0.64969	48.8667	5.61078	0.0735182	1.09991
0	0	0	0	0	0	0	146060000	0	0	Q4Z2H3	0	0	0	4.86867e+07	Q4Z2H3	PB000092.01.0	48.6867	5.60545	0.11012	0.724062	48.6867	5.60545	0.115971	0.647781	48.6867	5.60545	0.0736635	1.09811
0	0	0	0	0	0	0	0	0	145360000	Q9JLT4	0	0	0	4.84533e+07	Q9JLT4	Txnrd2	48.4533	5.59852	0.110318	0.721576	48.4533	5.59852	0.116158	0.645296	48.4533	5.59852	0.0738528	1.09577
0	68927000	120300000	0	388960000	0	108910000	0	0	143380000	Q8VDD5	6.30757e+07	194480000	54455000	4.77933e+07	Q8VDD5	Myh9	0.245749	-2.02474	0.0188591	-2.01331	0.877667	-0.188255	0.051484	-1.4296	0.757714	-0.400274	0.0874829	-0.928425
0	214400000	199740000	0	0	0	142700000	0	0	142710000	P21440	1.38047e+08	0	71350000	47570000	P21440	Abcb4	47.57	5.57198	0.111073	0.712053	0.666713	-0.584861	0.04159	-1.57181	0.344594	-1.53703	0.0569259	-1.31201
0	160370000	0	0	0	0	576080000	0	0	141740000	Q923D2	5.34567e+07	0	288040000	4.72467e+07	Q923D2	Blvrb	47.2467	5.56214	0.111352	0.708523	0.164028	-2.60798	0.0102221	-2.29722	0.883831	-0.178157	0.0935242	-0.853476
0	0	0	0	0	0	0	0	0	140780000	H3BJA3	0	0	0	4.69267e+07	H3BJA3	Gclm	46.9267	5.55234	0.111629	0.705005	46.9267	5.55234	0.11739	0.628735	46.9267	5.55234	0.0751157	1.08019
0	0	0	0	0	0	0	140240000	0	0	Q4YR66	0	0	0	4.67467e+07	Q4YR66	PB000294.03.0	46.7467	5.54679	0.111786	0.703016	46.7467	5.54679	0.117536	0.626747	46.7467	5.54679	0.0752675	1.07831
0	0	0	0	0	0	0	0	0	139080000	Q9R1P3	0	0	0	46360000	Q9R1P3	Psmb2	46.36	5.53481	0.112123	0.698717	46.36	5.53481	0.117852	0.62245	46.36	5.53481	0.0755958	1.07427
0	0	0	0	0	0	0	0	0	138640000	Q9CRA0	0	0	0	4.62133e+07	Q9CRA0	Art4	46.2133	5.53024	0.112252	0.697077	46.2133	5.53024	0.117972	0.620811	46.2133	5.53024	0.0757211	1.07273
0	0	0	0	0	0	0	0	0	138530000	Q9DCD0	0	0	0	4.61767e+07	Q9DCD0	Pgd	46.1767	5.52909	0.112284	0.696666	46.1767	5.52909	0.118002	0.620401	46.1767	5.52909	0.0757525	1.07234
0	158400000	74899000	0	132200000	0	76458000	0	0	137830000	P26039	7.77663e+07	66100000	38229000	4.59433e+07	P26039	Tln1	0.695058	-0.524795	0.0482116	-1.4752	1.20179	0.265188	0.0641027	-1.26702	0.590787	-0.75929	0.077605	-1.04957
0	0	0	0	0	0	0	0	0	137640000	Q4Z691	0	0	0	45880000	Q4Z691	PB000417.00.0	45.88	5.51979	0.112544	0.693331	45.88	5.51979	0.118246	0.617066	45.88	5.51979	0.0760074	1.0692
0	0	0	0	0	0	0	0	0	137030000	Q9QUM9	0	0	0	4.56767e+07	Q9QUM9	Psma6	45.6767	5.51339	0.112724	0.691032	45.6767	5.51339	0.118414	0.614769	45.6767	5.51339	0.0761832	1.06704
0	0	133970000	0	0	0	0	0	136360000	0	P54775	4.46567e+07	0	0	4.54533e+07	P54775	Psmc4	45.4533	5.50631	0.112921	0.688495	45.4533	5.50631	0.118598	0.612233	1.01784	0.0255105	0.0989399	-0.784751
0	0	207000000	0	0	0	0	0	0	135780000	Q9DCN2	69000000	0	0	45260000	Q9DCN2	Cyb5r3	45.26	5.50016	0.113092	0.686289	45.26	5.50016	0.118758	0.610028	0.655942	-0.60836	0.0817601	-0.99864
1662400000	0	189390000	739760000	0	0	0	0	0	130530000	Q4YWP0	6.17263e+08	369880000	0	43510000	Q4YWP0	PB000359.02.0	0.117633	-3.08764	0.00813828	-2.39463	43.51	5.44328	0.12022	0.58963	0.0704886	-3.82647	0.0153295	-2.08454
0	0	0	0	0	0	0	0	0	130470000	Q5SS40	0	0	0	43490000	Q5SS40	Ywhae	43.49	5.44261	0.114682	0.665641	43.49	5.44261	0.120237	0.589392	43.49	5.44261	0.0781272	1.04316
0	265060000	343570000	0	0	0	0	0	0	130110000	P57716	2.02877e+08	0	0	43370000	P57716	Ncstn	43.37	5.43863	0.114791	0.664211	43.37	5.43863	0.120338	0.587963	0.213775	-2.22583	0.0408455	-1.54443
0	0	0	0	0	0	0	127700000	0	0	Q4YTF8	0	0	0	4.25667e+07	Q4YTF8	PB106385.00.0	42.5667	5.41165	0.115526	0.654534	42.5667	5.41165	0.121018	0.578291	42.5667	5.41165	0.0789789	1.03271
0	0	815580000	0	0	0	0	0	0	125220000	Q9DCE9	271860000	0	0	41740000	Q9DCE9	Igtp	41.74	5.38336	0.11629	0.644384	41.74	5.38336	0.121724	0.568147	0.153535	-2.70336	0.0314361	-1.70556
0	0	0	0	0	0	0	0	0	124810000	Q80X80	0	0	0	4.16033e+07	Q80X80	C2cd2l	41.6033	5.37863	0.116417	0.642686	41.6033	5.37863	0.121841	0.56645	41.6033	5.37863	0.0798881	1.02157
0	0	0	0	0	0	0	0	0	124510000	Q9D0F3	0	0	0	4.15033e+07	Q9D0F3	Lman1	41.5033	5.37516	0.11651	0.641441	41.5033	5.37516	0.121927	0.565205	41.5033	5.37516	0.0799837	1.0204
0	0	0	0	0	0	0	0	0	123470000	Q61598	0	0	0	4.11567e+07	Q61598	Gdi2	41.1567	5.36305	0.116834	0.6371	41.1567	5.36305	0.122226	0.560866	41.1567	5.36305	0.080317	1.01632
0	0	0	0	0	0	0	0	0	122330000	Q4Z3B9	0	0	0	4.07767e+07	Q4Z3B9	PB001173.00.0	40.7767	5.34967	0.11719	0.632299	40.7767	5.34967	0.122554	0.556068	40.7767	5.34967	0.0806857	1.0118
0	109970000	987320000	0	0	0	0	0	0	122090000	Q3U7R1	3.65763e+08	0	0	4.06967e+07	Q3U7R1	Esyt1	40.6967	5.34684	0.117266	0.631282	40.6967	5.34684	0.122623	0.555052	0.111265	-3.16793	0.0237671	-1.86232
0	0	0	0	0	0	115180000	0	0	118310000	P19096	0	0	57590000	3.94367e+07	P19096	Fasn	39.4367	5.30147	0.118461	0.615004	0.684783	-0.546281	0.0425002	-1.55798	39.4367	5.30147	0.0820137	0.995534
0	0	0	0	0	0	0	0	0	118210000	Q9CZ44	0	0	0	3.94033e+07	Q9CZ44	Nsfl1c	39.4033	5.30025	0.118493	0.614567	39.4033	5.30025	0.123748	0.538346	39.4033	5.30025	0.0820474	0.995122
0	0	319040000	0	0	0	0	0	0	117170000	Q5H8C4	1.06347e+08	0	0	3.90567e+07	Q5H8C4	Vps13a	39.0567	5.2875	0.118825	0.609993	39.0567	5.2875	0.124051	0.533775	0.367258	-1.44513	0.0592612	-1.281
0	0	0	0	153280000	0	201650000	0	114720000	0	Q4Z5F7	0	76640000	100825000	38240000	Q4Z5F7	PB000616.00.0	0.498956	-1.00302	0.0368846	-1.64676	0.379271	-1.3987	0.0251943	-1.86362	38.24	5.25701	0.0832383	0.980533
0	0	0	0	0	0	0	0	0	111990000	P70195	0	0	0	37330000	P70195	Psmb7	37.33	5.22226	0.120501	0.58659	37.33	5.22226	0.125576	0.510385	37.33	5.22226	0.084195	0.968808
0	0	0	0	0	0	0	0	0	111880000	E9PYI8	0	0	0	3.72933e+07	E9PYI8	Usp14	37.2933	5.22085	0.120537	0.586082	37.2933	5.22085	0.125608	0.509876	37.2933	5.22085	0.084234	0.96833
0	0	90963000	0	0	0	0	0	51760000	59286000	Q4Z142	30321000	0	0	3.70153e+07	Q4Z142	PB000484.01.0	37.0153	5.21005	0.12081	0.582209	37.0153	5.21005	0.125855	0.506006	1.22078	0.287806	0.105642	-0.696244
0	0	261150000	0	0	0	0	0	0	110290000	Q4YS59	87050000	0	0	3.67633e+07	Q4YS59	PB000022.03.0	36.7633	5.2002	0.121058	0.578673	36.7633	5.2002	0.12608	0.502472	0.422324	-1.24358	0.0645065	-1.21298
0	0	0	0	0	0	0	0	110200000	0	Q4YH33	0	0	0	3.67333e+07	Q4YH33	PB403095.00.0	36.7333	5.19902	0.121088	0.578251	36.7333	5.19902	0.126106	0.50205	36.7333	5.19902	0.0848347	0.960964
0	0	0	0	0	0	0	0	0	109020000	Q61189	0	0	0	36340000	Q61189	Clns1a	36.34	5.18349	0.121476	0.572679	36.34	5.18349	0.126458	0.496481	36.34	5.18349	0.0852618	0.955723
0	0	0	0	0	0	0	0	107410000	0	Q8CDM3	0	0	0	3.58033e+07	Q8CDM3	Rpgr	35.8033	5.16202	0.12201	0.564978	35.8033	5.16202	0.126938	0.488784	35.8033	5.16202	0.0858518	0.948481
0	0	0	0	0	0	0	0	0	106970000	Q4YU28	0	0	0	3.56567e+07	Q4YU28	PB001096.02.0	35.6567	5.1561	0.122156	0.562854	35.6567	5.1561	0.127069	0.486661	35.6567	5.1561	0.0860145	0.946482
0	0	0	0	0	0	0	0	106280000	0	Q4YTI2	0	0	0	3.54267e+07	Q4YTI2	PB001258.02.0	35.4267	5.14676	0.122386	0.559504	35.4267	5.14676	0.127276	0.483313	35.4267	5.14676	0.0862709	0.943332
280500000	0	0	0	0	0	0	105900000	0	0	Q4Z776	93500000	0	0	35300000	Q4Z776	PB000191.00.0	35.3	5.1416	0.122513	0.55765	35.3	5.1416	0.12739	0.481461	0.37754	-1.4053	0.060285	-1.26755
0	0	0	0	0	0	0	0	0	105830000	Q5NC80	0	0	0	3.52767e+07	Q5NC80	Nme1	35.2767	5.14064	0.122536	0.557308	35.2767	5.14064	0.127411	0.481119	35.2767	5.14064	0.086439	0.941266
0	0	176170000	0	0	0	0	0	0	105460000	Q4YWM1	5.87233e+07	0	0	3.51533e+07	Q4YWM1	PB000379.02.0	35.1533	5.13559	0.12266	0.555496	35.1533	5.13559	0.127522	0.479307	0.598626	-0.740272	0.0781279	-1.04315
0	0	0	0	0	0	153760000	0	104540000	0	Q4Z2V2	0	0	76880000	3.48467e+07	Q4Z2V2	PB001303.00.0	34.8467	5.12295	0.122968	0.550961	0.45326	-1.14159	0.02979	-1.77143	34.8467	5.12295	0.0869246	0.935296
0	0	0	0	0	0	0	0	0	103630000	Q3UZH0	0	0	0	3.45433e+07	Q3UZH0		34.5433	5.11034	0.123273	0.546435	34.5433	5.11034	0.128071	0.470252	34.5433	5.11034	0.0872705	0.93104
267880000	0	0	0	0	0	0	101520000	0	0	Q4Z3A3	8.92933e+07	0	0	33840000	Q4Z3A3	PB001182.00.0	33.84	5.08066	0.123986	0.535788	33.84	5.08066	0.128706	0.459611	0.378976	-1.39982	0.0604263	-1.26571
0	0	0	0	0	0	0	0	0	101370000	Q8C522	0	0	0	33790000	Q8C522	Endod1	33.79	5.07852	0.124037	0.535023	33.79	5.07852	0.128751	0.458846	33.79	5.07852	0.088142	0.920306
0	0	0	0	0	186180000	0	97582000	0	0	P17897	0	0	93090000	3.25273e+07	P17897	Lyz1	32.5273	5.02358	0.125327	0.515312	0.349418	-1.51697	0.0232588	-1.90603	32.5273	5.02358	0.0896434	0.901766
0	0	0	0	0	0	0	0	97197000	0	Q4YAD4	0	0	0	32399000	Q4YAD4	PB000039.00.0	32.399	5.01788	0.125459	0.513266	32.399	5.01788	0.130012	0.4371	32.399	5.01788	0.0897989	0.899841
0	0	0	0	0	0	0	0	95258000	0	Q4YXI9	0	0	0	3.17527e+07	Q4YXI9	PB104609.00.0	31.7527	4.98881	0.126126	0.502836	31.7527	4.98881	0.130598	0.426676	31.7527	4.98881	0.0905908	0.890032
0	0	0	0	0	0	0	0	0	94966000	Q7JCZ1	0	0	0	3.16553e+07	Q7JCZ1	mt-Co2	31.6553	4.98438	0.126226	0.501247	31.6553	4.98438	0.130687	0.425088	31.6553	4.98438	0.0907112	0.888537
0	0	0	0	0	0	0	0	0	94874000	D3Z6T3	0	0	0	3.16247e+07	D3Z6T3	Ctse	31.6247	4.98298	0.126258	0.500745	31.6247	4.98298	0.130715	0.424587	31.6247	4.98298	0.0907493	0.888065
0	0	0	0	0	0	0	94491000	0	0	Q4YRC2	0	0	0	31497000	Q4YRC2	PB107319.00.0	31.497	4.97714	0.12639	0.498652	31.497	4.97714	0.130831	0.422494	31.497	4.97714	0.0909079	0.886096
0	0	0	0	0	0	0	0	0	93320000	Q9CQV8	0	0	0	3.11067e+07	Q9CQV8	Ywhab	31.1067	4.95915	0.126795	0.492198	31.1067	4.95915	0.131185	0.416044	31.1067	4.95915	0.0913966	0.880025
0	0	0	0	0	0	0	0	0	93317000	Q8C5R8	0	0	0	3.11057e+07	Q8C5R8	Prps1l1	31.1057	4.95911	0.126796	0.492181	31.1057	4.95911	0.131186	0.416027	31.1057	4.95911	0.0913978	0.88001
0	112520000	0	0	0	0	0	0	0	92319000	Q4Z0X2	3.75067e+07	0	0	30773000	Q4Z0X2	PB000524.01.0	30.773	4.94359	0.127142	0.486616	30.773	4.94359	0.131488	0.410465	0.820467	-0.285482	0.0906183	-0.889691
0	0	0	0	0	0	0	0	0	91232000	Q4FK54	0	0	0	3.04107e+07	Q4FK54	Psme3	30.4107	4.92651	0.127519	0.480486	30.4107	4.92651	0.131816	0.404338	30.4107	4.92651	0.0922813	0.869009
0	0	0	0	0	0	0	0	0	89492000	Q7TSG6	0	0	0	2.98307e+07	Q7TSG6	Rdx	29.8307	4.89872	0.128125	0.470519	29.8307	4.89872	0.132342	0.394377	29.8307	4.89872	0.0930321	0.859635
0	0	78573000	0	0	0	69384000	0	0	88961000	Q4YZ19	26191000	0	34692000	2.96537e+07	Q4YZ19	PB000990.01.0	29.6537	4.89014	0.12831	0.467439	0.85477	-0.226393	0.0504826	-1.44328	1.13221	0.179139	0.10291	-0.732912
0	0	0	0	0	0	0	0	0	87641000	Q543K9	0	0	0	2.92137e+07	Q543K9	Pnp	29.2137	4.86857	0.128771	0.459701	29.2137	4.86857	0.132899	0.383565	29.2137	4.86857	0.0938445	0.84946
0	0	73744000	0	92426000	0	129550000	0	87565000	0	Q4YIR6	2.45813e+07	46213000	64775000	2.91883e+07	Q4YIR6	PB300550.00.0	0.631604	-0.662907	0.0447584	-1.52474	0.450611	-1.15005	0.0296303	-1.77446	1.18742	0.247829	0.104645	-0.709734
0	0	0	0	0	150380000	0	86490000	0	0	B0V2N8	0	0	75190000	28830000	B0V2N8	Anxa2	28.83	4.8495	0.129174	0.452859	0.383429	-1.38297	0.0254601	-1.85798	28.83	4.8495	0.094357	0.843025
0	0	435030000	0	0	0	0	0	0	86333000	Q4Z579	145010000	0	0	2.87777e+07	Q4Z579	PB000675.00.0	28.7777	4.84688	0.129229	0.451919	28.7777	4.84688	0.133292	0.375787	0.198453	-2.33313	0.0385989	-1.58064
0	0	0	0	0	0	0	0	0	85482000	Q9DB77	0	0	0	28494000	Q9DB77	Uqcrc2	28.494	4.83259	0.129527	0.446792	28.494	4.83259	0.133548	0.370662	28.494	4.83259	0.0948105	0.837318
0	172530000	287250000	0	0	0	0	0	0	85240000	P10852	153260000	0	0	2.84133e+07	P10852	Slc3a2	28.4133	4.8285	0.129612	0.445324	28.4133	4.8285	0.13362	0.369196	0.185393	-2.43134	0.036609	-1.61378
0	0	0	0	0	0	0	0	0	84359000	D3Z0Y2	0	0	0	2.81197e+07	D3Z0Y2	Prdx6	28.1197	4.81351	0.129921	0.439947	28.1197	4.81351	0.133884	0.363822	28.1197	4.81351	0.0953209	0.83088
0	0	0	0	0	0	0	84311000	0	0	Q61495	0	0	0	2.81037e+07	Q61495	Dsg1a	28.1037	4.81269	0.129938	0.439652	28.1037	4.81269	0.133898	0.363527	28.1037	4.81269	0.0953429	0.830603
0	0	0	0	0	0	0	0	0	84142000	P20108	0	0	0	2.80473e+07	P20108	Prdx3	28.0473	4.80979	0.129997	0.438614	28.0473	4.80979	0.133948	0.362489	28.0473	4.80979	0.0954202	0.829626
0	0	108140000	0	0	0	0	0	0	83595000	Q4YYA8	3.60467e+07	0	0	27865000	Q4YYA8	PB001169.01.0	27.865	4.80038	0.130189	0.435238	27.865	4.80038	0.134112	0.359115	0.773026	-0.371412	0.0882733	-0.918686
0	0	0	0	0	0	0	0	0	83214000	Q9WV55	0	0	0	27738000	Q9WV55	Vapa	27.738	4.79379	0.130322	0.432874	27.738	4.79379	0.134225	0.356752	27.738	4.79379	0.0958472	0.824227
0	0	0	0	0	0	0	0	0	82792000	Q3UAT9	0	0	0	2.75973e+07	Q3UAT9	Impdh2	27.5973	4.78646	0.13047	0.430242	27.5973	4.78646	0.134351	0.354122	27.5973	4.78646	0.0960426	0.821752
0	0	0	0	0	0	0	0	0	82718000	Q4YUK3	0	0	0	2.75727e+07	Q4YUK3	PB000924.02.0	27.5727	4.78517	0.130496	0.42978	27.5727	4.78517	0.134373	0.35366	27.5727	4.78517	0.096077	0.821317
0	0	0	0	0	0	0	0	80165000	0	F7D254	0	0	0	2.67217e+07	F7D254	Tmc6	26.7217	4.73994	0.131392	0.413554	26.7217	4.73994	0.135128	0.337443	26.7217	4.73994	0.0972775	0.806055
0	236960000	0	0	151320000	0	0	79374000	0	0	A2AQ07	7.89867e+07	75660000	0	26458000	A2AQ07	Tubb1	0.349696	-1.51583	0.0267868	-1.83073	26.458	4.72563	0.13536	0.332313	0.334968	-1.57791	0.0558998	-1.3258
0	0	0	0	0	0	0	0	0	78466000	Q4Z3P8	0	0	0	2.61553e+07	Q4Z3P8	PB001077.00.0	26.1553	4.70903	0.131988	0.402466	26.1553	4.70903	0.135626	0.326361	26.1553	4.70903	0.0980933	0.795627
0	0	0	0	0	0	0	78292000	0	0	Q4YWG2	0	0	0	2.60973e+07	Q4YWG2	PB000425.02.0	26.0973	4.70583	0.132049	0.401317	26.0973	4.70583	0.135676	0.325213	26.0973	4.70583	0.0981776	0.794546
0	0	0	0	0	0	0	0	0	77920000	P47857	0	0	0	2.59733e+07	P47857	Pfkm	25.9733	4.69896	0.132179	0.398852	25.9733	4.69896	0.135785	0.322749	25.9733	4.69896	0.0983584	0.792228
0	0	0	0	0	0	0	0	0	77682000	P50516	0	0	0	25894000	P50516	Atp6v1a	25.894	4.69455	0.132263	0.397269	25.894	4.69455	0.135854	0.321167	25.894	4.69455	0.0984744	0.790738
0	0	0	0	0	0	0	0	0	77078000	P80317	0	0	0	2.56927e+07	P80317	Cct6a	25.6927	4.68328	0.132474	0.393229	25.6927	4.68328	0.136029	0.317129	25.6927	4.68328	0.09877	0.786938
0	0	0	0	0	0	0	0	0	76385000	Q3U6U7	0	0	0	2.54617e+07	Q3U6U7	Wars	25.4617	4.67025	0.132716	0.388554	25.4617	4.67025	0.136229	0.312457	25.4617	4.67025	0.0991114	0.782542
0	0	0	0	0	0	0	0	0	76287000	Q4YWP9	0	0	0	25429000	Q4YWP9	PB000354.02.0	25.429	4.6684	0.132751	0.38789	25.429	4.6684	0.136257	0.311793	25.429	4.6684	0.0991599	0.781917
0	0	0	0	0	0	0	0	0	76215000	Q4YPL7	0	0	0	25405000	Q4YPL7	PB000693.03.0	25.405	4.66704	0.132776	0.387401	25.405	4.66704	0.136278	0.311305	25.405	4.66704	0.0991955	0.781457
0	0	232170000	0	0	0	0	0	0	74953000	Q3TZZ7	77390000	0	0	2.49843e+07	Q3TZZ7	Esyt2	24.9843	4.64295	0.133216	0.378759	24.9843	4.64295	0.13664	0.302667	0.322837	-1.63112	0.0545758	-1.34376
0	0	0	0	0	0	0	0	74392000	0	Q99LC5	0	0	0	2.47973e+07	Q99LC5	Etfa	24.7973	4.63211	0.133411	0.374871	24.7973	4.63211	0.1368	0.298781	24.7973	4.63211	0.100106	0.769671
0	0	0	0	0	0	0	0	72458000	0	Q4YNV2	0	0	0	2.41527e+07	Q4YNV2	PB000856.03.0	24.1527	4.59411	0.134082	0.361237	24.1527	4.59411	0.137345	0.285155	24.1527	4.59411	0.101091	0.756848
0	0	0	0	0	0	0	0	0	72394000	Q4YQ35	0	0	0	2.41313e+07	Q4YQ35	PB000578.03.0	24.1313	4.59284	0.134105	0.36078	24.1313	4.59284	0.137363	0.284698	24.1313	4.59284	0.101124	0.756418
0	0	0	0	0	0	0	0	0	72044000	Q8VDI7	0	0	0	2.40147e+07	Q8VDI7	Ubac1	24.0147	4.58584	0.134226	0.358272	24.0147	4.58584	0.137461	0.282191	24.0147	4.58584	0.101304	0.754059
0	0	0	0	0	0	0	71846000	0	0	Q3UVB1	0	0	0	2.39487e+07	Q3UVB1	Mb	23.9487	4.58187	0.134294	0.356847	23.9487	4.58187	0.137516	0.280767	23.9487	4.58187	0.101407	0.752719
0	0	0	0	0	0	0	0	0	71082000	O35226	0	0	0	23694000	O35226	Psmd4	23.694	4.56645	0.134557	0.351314	23.694	4.56645	0.137727	0.275237	23.694	4.56645	0.101803	0.747514
0	0	0	0	0	0	0	0	0	70951000	Q4YIP0	0	0	0	2.36503e+07	Q4YIP0	PB300567.00.0	23.6503	4.56379	0.134602	0.350359	23.6503	4.56379	0.137763	0.274283	23.6503	4.56379	0.101872	0.746616
0	0	0	0	0	0	0	0	0	70195000	Q4YUU4	0	0	0	2.33983e+07	Q4YUU4	PB000860.02.0	23.3983	4.54833	0.134862	0.344815	23.3983	4.54833	0.137971	0.268741	23.3983	4.54833	0.102268	0.741401
0	0	0	0	0	0	0	0	0	69672000	Q4YVR8	0	0	0	23224000	Q4YVR8	PB000601.02.0	23.224	4.53754	0.135041	0.340944	23.224	4.53754	0.138113	0.264873	23.224	4.53754	0.102543	0.737761
0	0	0	0	0	0	0	68011000	0	0	Q4Z5I6	0	0	0	2.26703e+07	Q4Z5I6	PB000595.00.0	22.6703	4.50273	0.135607	0.328455	22.6703	4.50273	0.13856	0.252391	22.6703	4.50273	0.103429	0.726014
0	0	0	0	0	0	0	0	0	67137000	Q4YT72	0	0	0	22379000	Q4YT72	PB001359.02.0	22.379	4.48407	0.135902	0.321761	22.379	4.48407	0.138791	0.2457	22.379	4.48407	0.1039	0.719718
0	0	0	0	0	0	0	0	0	64909000	Q4YRG8	0	0	0	2.16363e+07	Q4YRG8	PB000222.03.0	21.6363	4.43538	0.136647	0.304293	21.6363	4.43538	0.139366	0.228242	21.6363	4.43538	0.105122	0.703288
0	0	0	0	0	0	0	0	0	63008000	F6QTS1	0	0	0	2.10027e+07	F6QTS1	Cops4	21.0027	4.3925	0.137272	0.288909	21.0027	4.3925	0.13984	0.212866	21.0027	4.3925	0.106186	0.688818
0	0	0	0	0	0	0	0	62778000	0	Q4YRE9	0	0	0	20926000	Q4YRE9	PB000233.03.0	20.926	4.38722	0.137347	0.287016	20.926	4.38722	0.139896	0.210974	20.926	4.38722	0.106316	0.687038
0	0	0	0	0	0	0	0	62356000	0	H7BX26	0	0	0	2.07853e+07	H7BX26	Cep170	20.7853	4.37749	0.137484	0.283525	20.7853	4.37749	0.139998	0.207485	20.7853	4.37749	0.106556	0.683754
0	0	0	0	0	0	0	0	0	62305000	G3X9D5	0	0	0	2.07683e+07	G3X9D5		20.7683	4.37631	0.137501	0.283101	20.7683	4.37631	0.14001	0.207062	20.7683	4.37631	0.106585	0.683356
0	0	0	0	0	0	0	0	0	62203000	Q8BMF4	0	0	0	2.07343e+07	Q8BMF4	Dlat	20.7343	4.37395	0.137533	0.282253	20.7343	4.37395	0.140035	0.206214	20.7343	4.37395	0.106643	0.682558
0	0	0	0	0	0	0	0	61099000	0	Q4YIP2	0	0	0	2.03663e+07	Q4YIP2	PB402406.00.0	20.3663	4.34811	0.137888	0.272985	20.3663	4.34811	0.140297	0.196951	20.3663	4.34811	0.107275	0.673841
0	0	0	0	0	0	0	0	0	59364000	H7BXC3	0	0	0	19788000	H7BXC3	Tpi1	19.788	4.30655	0.138435	0.258075	19.788	4.30655	0.140693	0.182049	19.788	4.30655	0.108283	0.659817
0	0	0	0	0	0	0	0	0	59283000	D3Z3B2	0	0	0	19761000	D3Z3B2	Atp6v0c	19.761	4.30458	0.13846	0.257368	19.761	4.30458	0.140711	0.181343	19.761	4.30458	0.108331	0.659152
0	0	0	0	0	0	0	0	0	58670000	Q9R0T7	0	0	0	1.95567e+07	Q9R0T7	Try4	19.5567	4.28959	0.13865	0.251988	19.5567	4.28959	0.140847	0.175966	19.5567	4.28959	0.108691	0.654092
0	0	0	0	0	0	0	0	58132000	0	Q6ZWV8	0	0	0	1.93773e+07	Q6ZWV8		19.3773	4.2763	0.138815	0.24722	19.3773	4.2763	0.140963	0.1712	19.3773	4.2763	0.10901	0.649607
0	0	0	0	0	0	0	0	0	56018000	Q4YNL4	0	0	0	1.86727e+07	Q4YNL4	PB000909.03.0	18.6727	4.22286	0.139449	0.228048	18.6727	4.22286	0.1414	0.152038	18.6727	4.22286	0.110276	0.631574
0	0	0	0	0	0	0	0	0	55249000	Q4Z3S1	0	0	0	1.84163e+07	Q4Z3S1	PB001062.00.0	18.4163	4.20291	0.139673	0.220894	18.4163	4.20291	0.141551	0.144888	18.4163	4.20291	0.110743	0.624845
0	0	0	0	0	0	0	0	0	53024000	Q9CX56	0	0	0	1.76747e+07	Q9CX56	Psmd8	17.6747	4.14361	0.140299	0.199618	17.6747	4.14361	0.141955	0.123624	17.6747	4.14361	0.112114	0.604834
0	0	0	0	0	0	0	0	0	52643000	Q4Z025	0	0	0	1.75477e+07	Q4Z025	PB103475.00.0	17.5477	4.13321	0.140403	0.195886	17.5477	4.13321	0.14202	0.119894	17.5477	4.13321	0.112352	0.601324
0	0	0	0	0	0	0	0	0	51958000	Q4YIR2	0	0	0	1.73193e+07	Q4YIR2	PB402379.00.0	17.3193	4.11431	0.140586	0.189107	17.3193	4.11431	0.142132	0.113119	17.3193	4.11431	0.112781	0.594948
0	0	0	0	0	0	0	0	0	49706000	Q99LD4	0	0	0	1.65687e+07	Q99LD4	Gps1	16.5687	4.05039	0.14116	0.166173	16.5687	4.05039	0.142463	0.0901976	16.5687	4.05039	0.114211	0.573377
0	0	0	0	0	0	0	49500000	0	0	Q4YRG9	0	0	0	16500000	Q4YRG9	PB000221.03.0	16.5	4.04439	0.14121	0.164024	16.5	4.04439	0.142491	0.0880493	16.5	4.04439	0.114343	0.571355
0	0	0	0	0	0	0	0	0	49233000	Q4YR30	0	0	0	16411000	Q4YR30	PB000330.03.0	16.411	4.03659	0.141274	0.161224	16.411	4.03659	0.142525	0.0852515	16.411	4.03659	0.114515	0.568722
0	0	0	0	0	0	0	0	0	48937000	F2Z460	0	0	0	1.63123e+07	F2Z460	Dnm3	16.3123	4.02789	0.141345	0.158103	16.3123	4.02789	0.142563	0.0821321	16.3123	4.02789	0.114706	0.565787
0	0	54813000	0	42587000	0	0	0	0	48491000	Q9QZU3	18271000	21293500	0	1.61637e+07	Q9QZU3	Gp5	0.759089	-0.397659	0.0515136	-1.42958	16.1637	4.01468	0.142616	0.077396	0.884662	-0.176801	0.0935607	-0.853018
0	0	827790000	0	0	0	0	0	0	48411000	Q4YR36	275930000	0	0	16137000	Q4YR36	PB000327.03.0	16.137	4.0123	0.141468	0.15251	16.137	4.0123	0.142626	0.0765419	0.0584822	-4.09586	0.0126311	-2.17544
0	0	0	0	0	0	0	0	0	47224000	P15379	0	0	0	1.57413e+07	P15379	Cd44	15.7413	3.97649	0.141733	0.139661	15.7413	3.97649	0.142754	0.0637002	15.7413	3.97649	0.11582	0.548441
0	0	0	0	0	0	0	0	0	47146000	Q6P9R2	0	0	0	1.57153e+07	Q6P9R2	Oxsr1	15.7153	3.9741	0.14175	0.138806	15.7153	3.9741	0.142762	0.0628451	15.7153	3.9741	0.115871	0.547636
0	0	0	0	0	0	0	0	0	45398000	Q9JLJ2	0	0	0	1.51327e+07	Q9JLJ2	Aldh9a1	15.1327	3.91959	0.142108	0.119251	15.1327	3.91959	0.14291	0.0433013	15.1327	3.91959	0.117024	0.529244
0	0	0	0	0	0	0	0	0	44848000	Q4YI24	0	0	0	1.49493e+07	Q4YI24	PB300680.00.0	14.9493	3.90201	0.142213	0.112942	14.9493	3.90201	0.142946	0.036996	14.9493	3.90201	0.11739	0.52331
0	0	0	0	0	0	0	0	0	44798000	Q9D2G2	0	0	0	1.49327e+07	Q9D2G2	Dlst	14.9327	3.9004	0.142222	0.112365	14.9327	3.9004	0.142949	0.0364189	14.9327	3.9004	0.117424	0.522767
0	0	0	0	0	0	0	0	0	44429000	Q80Y52	0	0	0	1.48097e+07	Q80Y52	Hsp90aa1	14.8097	3.88847	0.142289	0.108084	14.8097	3.88847	0.14297	0.0321404	14.8097	3.88847	0.11767	0.51874
0	0	0	0	0	0	0	0	0	44126000	Q9CQD1	0	0	0	1.47087e+07	Q9CQD1	Rab5a	14.7087	3.87859	0.142343	0.104542	14.7087	3.87859	0.142986	0.0286005	14.7087	3.87859	0.117873	0.515409
0	0	383980000	0	0	0	0	0	0	44107000	Q9Z0S4	1.27993e+08	0	0	1.47023e+07	Q9Z0S4	Cldn13	14.7023	3.87797	0.142346	0.104319	14.7023	3.87797	0.142987	0.0283777	0.114868	-3.12195	0.0244609	-1.84681
0	0	0	0	0	0	0	0	0	43039000	Q4YTC3	0	0	0	1.43463e+07	Q4YTC3	PB001318.02.0	14.3463	3.84261	0.142523	0.0916328	14.3463	3.84261	0.143027	0.0156979	14.3463	3.84261	0.118604	0.503267
0	0	0	0	0	0	0	0	0	42247000	F6XI52	0	0	0	1.40823e+07	F6XI52	Vps13d	14.0823	3.81581	0.142642	0.0820197	14.0823	3.81581	0.143042	0.00609011	14.0823	3.81581	0.11914	0.494225
0	0	0	0	0	0	0	0	0	41935000	Q4YBS0	0	0	0	1.39783e+07	Q4YBS0	PB000738.02.0	13.9783	3.80512	0.142686	0.0781832	13.9783	3.80512	0.143044	0.00225567	13.9783	3.80512	0.119352	0.490616
0	0	0	0	0	0	0	0	0	40870000	Q4YRN2	0	0	0	1.36233e+07	Q4YRN2	PB000180.03.0	13.6233	3.76801	0.142822	0.0648688	13.6233	3.76801	0.143035	-0.0110514	13.6233	3.76801	0.120078	0.478093
0	0	0	0	0	0	0	0	0	40255000	E9Q6Z0	0	0	0	1.34183e+07	E9Q6Z0	Cul5	13.4183	3.74613	0.14289	0.0570213	13.4183	3.74613	0.143019	-0.0188946	13.4183	3.74613	0.120499	0.470712
0	0	0	0	0	0	0	0	0	38597000	Q4Z694	0	0	0	1.28657e+07	Q4Z694	PB000415.00.0	12.8657	3.68545	0.143034	0.0352523	12.8657	3.68545	0.142926	-0.0406517	12.8657	3.68545	0.121641	0.450237
0	0	0	0	0	0	0	0	38580000	0	Q4Z0S1	0	0	0	12860000	Q4Z0S1	PB000560.01.0	12.86	3.68482	0.143035	0.0350243	12.86	3.68482	0.142925	-0.0408795	12.86	3.68482	0.121653	0.450022
0	0	0	0	0	0	0	0	0	38570000	Q8K558	0	0	0	1.28567e+07	Q8K558	Treml1	12.8567	3.68444	0.143035	0.0348901	12.8567	3.68444	0.142924	-0.0410136	12.8567	3.68444	0.12166	0.449896
0	0	0	0	0	0	0	0	0	38303000	A2AQE4	0	0	0	1.27677e+07	A2AQE4	Cops2	12.7677	3.67442	0.143052	0.0312948	12.7677	3.67442	0.142902	-0.044607	12.7677	3.67442	0.121844	0.446515
0	0	0	0	0	0	0	0	0	38161000	Q8CHP8	0	0	0	1.27203e+07	Q8CHP8	Pgp	12.7203	3.66906	0.143061	0.0293724	12.7203	3.66906	0.142889	-0.0465283	12.7203	3.66906	0.121942	0.444706
0	0	0	0	0	0	0	0	0	37529000	Q91Z40	0	0	0	1.25097e+07	Q91Z40	Gbp7	12.5097	3.64497	0.143092	0.0207289	12.5097	3.64497	0.142827	-0.0551671	12.5097	3.64497	0.12238	0.436577
0	0	0	0	0	0	0	0	0	37451000	Q4YRM1	0	0	0	1.24837e+07	Q4YRM1	PB000187.03.0	12.4837	3.64197	0.143095	0.0196521	12.4837	3.64197	0.142818	-0.0562434	12.4837	3.64197	0.122434	0.435564
0	0	210190000	0	0	0	0	0	0	36896000	Q9ERK4	7.00633e+07	0	0	1.22987e+07	Q9ERK4	Cse1l	12.2987	3.62043	0.143112	0.0119245	12.2987	3.62043	0.142752	-0.0639667	0.175536	-2.51016	0.0350586	-1.64037
0	0	0	0	0	0	0	0	0	36702000	P14152	0	0	0	12234000	P14152	Mdh1	12.234	3.61282	0.143116	0.00919595	12.234	3.61282	0.142726	-0.0666938	12.234	3.61282	0.122954	0.425729
0	0	0	0	0	0	0	0	36502000	0	Q4YXF9	0	0	0	1.21673e+07	Q4YXF9	PB000198.02.0	12.1673	3.60494	0.14312	0.00636783	12.1673	3.60494	0.142699	-0.0695204	12.1673	3.60494	0.123093	0.423069
0	0	0	0	0	0	0	0	36479000	0	Q4YP74	0	0	0	1.21597e+07	Q4YP74	PB000444.00.0	12.1597	3.60403	0.14312	0.0060416	12.1597	3.60403	0.142696	-0.0698464	12.1597	3.60403	0.123109	0.422762
0	0	0	0	0	0	0	0	0	35963000	Q8BHY2	0	0	0	1.19877e+07	Q8BHY2	Noc4l	11.9877	3.58348	0.143122	-0.00133182	11.9877	3.58348	0.142618	-0.0772158	11.9877	3.58348	0.123467	0.415827
0	0	0	0	0	0	0	0	0	35921000	Q4YRR0	0	0	0	1.19737e+07	Q4YRR0	PB000159.03.0	11.9737	3.58179	0.143122	-0.00193663	11.9737	3.58179	0.142612	-0.0778203	11.9737	3.58179	0.123496	0.415258
0	0	76129000	0	9999400	0	0	0	0	35802000	E9Q445	2.53763e+07	4999700	0	11934000	E9Q445		2.38694	1.25516	0.10086	-0.836626	11.934	3.57701	0.142592	-0.0795368	0.470281	-1.08841	0.0686421	-1.16062
0	0	0	0	0	0	0	0	0	35342000	Q4Z4N0	0	0	0	1.17807e+07	Q4Z4N0	PB000824.00.0	11.7807	3.55835	0.143115	-0.0103472	11.7807	3.55835	0.142513	-0.0862263	11.7807	3.55835	0.123899	0.407347
0	0	0	0	0	0	0	0	0	35241000	Q4Z3L5	0	0	0	11747000	Q4Z3L5	PB001108.00.0	11.747	3.55422	0.143112	-0.0118285	11.747	3.55422	0.142495	-0.0877067	11.747	3.55422	0.123969	0.405954
0	0	0	0	0	0	0	35097000	0	0	Q4YD28	0	0	0	11699000	Q4YD28	PB301526.00.0	11.699	3.54831	0.143109	-0.0139477	11.699	3.54831	0.142468	-0.0898247	11.699	3.54831	0.124069	0.403961
0	0	0	0	0	0	0	0	0	34997000	Q543N6	0	0	0	1.16657e+07	Q543N6	Ptpa	11.6657	3.5442	0.143105	-0.0154245	11.6657	3.5442	0.142449	-0.0913007	11.6657	3.5442	0.124139	0.402572
0	0	0	0	0	0	0	0	0	34330000	Q8K2S8	0	0	0	1.14433e+07	Q8K2S8	Uqcrc1	11.4433	3.51644	0.143076	-0.025384	11.4433	3.51644	0.142313	-0.101255	11.4433	3.51644	0.124602	0.393204
0	0	0	0	0	0	0	0	0	33160000	Q60864	0	0	0	1.10533e+07	Q60864	Stip1	11.0533	3.46641	0.142988	-0.043331	11.0533	3.46641	0.142032	-0.119192	11.0533	3.46641	0.125414	0.376324
0	0	0	0	0	0	0	0	0	32561000	P01837	0	0	0	1.08537e+07	P01837		10.8537	3.44011	0.142923	-0.0527659	10.8537	3.44011	0.141866	-0.128622	10.8537	3.44011	0.125829	0.36745
0	0	0	0	0	0	0	0	0	32487000	Q4Z5C9	0	0	0	10829000	Q4Z5C9	PB000637.00.0	10.829	3.43683	0.142914	-0.0539435	10.829	3.43683	0.141844	-0.129799	10.829	3.43683	0.12588	0.366342
0	0	0	0	0	0	0	0	0	32415000	Q3TPM3	0	0	0	10805000	Q3TPM3	Cul1	10.805	3.43363	0.142905	-0.0550919	10.805	3.43363	0.141823	-0.130946	10.805	3.43363	0.125929	0.365262
0	0	0	0	0	0	0	0	0	31807000	Q4Z5G9	0	0	0	1.06023e+07	Q4Z5G9	PB000609.00.0	10.6023	3.40631	0.142821	-0.0648921	10.6023	3.40631	0.141634	-0.140741	10.6023	3.40631	0.126349	0.356044
0	0	0	0	0	0	0	0	0	31475000	P97807	0	0	0	1.04917e+07	P97807	Fh	10.4917	3.39117	0.142769	-0.0703229	10.4917	3.39117	0.141524	-0.146169	10.4917	3.39117	0.126577	0.350936
0	52255000	2050100000	0	0	0	0	0	0	31380000	P41216	700785000	0	0	10460000	P41216	Acsl1	10.46	3.38681	0.142753	-0.0718874	10.46	3.38681	0.141492	-0.147733	0.0149261	-6.06602	0.00238442	-2.84024
0	0	0	0	0	0	0	0	0	31347000	Q4YQH0	0	0	0	10449000	Q4YQH0	PB000473.03.0	10.449	3.38529	0.142748	-0.072432	10.449	3.38529	0.14148	-0.148277	10.449	3.38529	0.126665	0.348952
0	0	0	0	0	0	0	0	0	31152000	Q8CC86	0	0	0	10384000	Q8CC86	Naprt	10.384	3.37629	0.142713	-0.0756617	10.384	3.37629	0.141412	-0.151505	10.384	3.37629	0.126799	0.345915
0	0	0	0	0	0	0	0	0	30361000	Q4Z504	0	0	0	1.01203e+07	Q4Z504	PB000727.00.0	10.1203	3.33918	0.142557	-0.0889735	10.1203	3.33918	0.141115	-0.16481	10.1203	3.33918	0.127339	0.333394
0	0	0	0	0	0	0	0	0	30296000	Q64727	0	0	0	1.00987e+07	Q64727	Vcl	10.0987	3.33609	0.142543	-0.0900828	10.0987	3.33609	0.141089	-0.165918	10.0987	3.33609	0.127383	0.332351
0	0	0	0	0	0	0	0	0	29983000	P62814	0	0	0	9.99433e+06	P62814	Atp6v1b2	9.99433	3.32111	0.142472	-0.0954579	9.99433	3.32111	0.140961	-0.17129	9.99433	3.32111	0.127596	0.327295
0	0	0	0	0	0	0	0	0	29828000	Q4YNC7	0	0	0	9.94267e+06	Q4YNC7	PB000975.03.0	9.94267	3.31363	0.142435	-0.0981404	9.94267	3.31363	0.140896	-0.173971	9.94267	3.31363	0.127701	0.324772
0	0	0	0	0	0	0	0	0	29329000	Q64735	0	0	0	9.77633e+06	Q64735	Cr1l	9.77633	3.28929	0.142307	-0.106872	9.77633	3.28929	0.140677	-0.182699	9.77633	3.28929	0.128038	0.316559
0	0	0	0	0	0	0	0	0	28294000	Q4YT62	0	0	0	9.43133e+06	Q4YT62	PB001367.02.0	9.43133	3.23746	0.142	-0.125467	9.43133	3.23746	0.140176	-0.201283	9.43133	3.23746	0.128729	0.299069
0	0	0	0	0	0	0	0	0	28132000	B1ARS0	0	0	0	9.37733e+06	B1ARS0	Cap1	9.37733	3.22918	0.141947	-0.128439	9.37733	3.22918	0.140091	-0.204254	9.37733	3.22918	0.128836	0.296274
0	0	0	0	0	0	0	0	0	27906000	Q4YU06	0	0	0	9302000	Q4YU06	PB001124.02.0	9.302	3.21754	0.14187	-0.132614	9.302	3.21754	0.139971	-0.208426	9.302	3.21754	0.128985	0.292347
0	0	0	0	0	0	0	0	0	27768000	O70456	0	0	0	9256000	O70456	Sfn	9.256	3.21039	0.141821	-0.13518	9.256	3.21039	0.139895	-0.21099	9.256	3.21039	0.129076	0.289934
0	0	0	0	0	0	0	27241000	0	0	Q4YN68	0	0	0	9.08033e+06	Q4YN68	PB108692.00.0	9.08033	3.18275	0.141624	-0.145097	9.08033	3.18275	0.139596	-0.220902	9.08033	3.18275	0.12942	0.280606
0	0	0	0	0	0	0	0	0	27181000	Q4Z4G1	0	0	0	9.06033e+06	Q4Z4G1	PB000872.00.0	9.06033	3.17956	0.1416	-0.146238	9.06033	3.17956	0.139561	-0.222043	9.06033	3.17956	0.129459	0.279533
0	0	0	0	0	0	0	0	0	26713000	Q8CJG0	0	0	0	8.90433e+06	Q8CJG0	Ago2	8.90433	3.15451	0.141409	-0.155227	8.90433	3.15451	0.139277	-0.231027	8.90433	3.15451	0.12976	0.271078
0	0	0	0	0	0	0	0	0	25962000	Q8BK64	0	0	0	8654000	Q8BK64	Ahsa1	8.654	3.11337	0.14107	-0.169987	8.654	3.11337	0.138788	-0.245778	8.654	3.11337	0.130237	0.257195
0	0	0	0	0	0	0	0	0	25649000	Q4Z5G1	0	0	0	8.54967e+06	Q4Z5G1	PB000611.00.0	8.54967	3.09587	0.140916	-0.176265	8.54967	3.09587	0.138572	-0.252053	8.54967	3.09587	0.130433	0.251291
0	0	0	0	0	0	0	0	0	25387000	Q4YZK9	0	0	0	8.46233e+06	Q4YZK9	PB000857.01.0	8.46233	3.08106	0.140782	-0.181579	8.46233	3.08106	0.138384	-0.257364	8.46233	3.08106	0.130595	0.246292
0	0	0	0	0	0	0	0	0	25293000	P47968	0	0	0	8431000	P47968	Rpia	8.431	3.0757	0.140733	-0.183499	8.431	3.0757	0.138316	-0.259283	8.431	3.0757	0.130653	0.244487
0	0	0	0	0	0	0	0	0	24828000	E9Q800	0	0	0	8276000	E9Q800	Immt	8.276	3.04893	0.140479	-0.193103	8.276	3.04893	0.137966	-0.268882	8.276	3.04893	0.130936	0.235453
0	0	0	0	0	0	0	0	0	24825000	Q05CH7	0	0	0	8275000	Q05CH7	Eif5	8.275	3.04876	0.140477	-0.193165	8.275	3.04876	0.137963	-0.268944	8.275	3.04876	0.130938	0.235395
0	0	0	0	0	0	0	0	23926000	0	H3BIV7	0	0	0	7.97533e+06	H3BIV7	Ppp2r1b	7.97533	2.99554	0.139935	-0.212256	7.97533	2.99554	0.137232	-0.288025	7.97533	2.99554	0.131472	0.217438
0	0	0	0	0	0	0	0	0	23379000	P58252	0	0	0	7793000	P58252	Eef2	7.793	2.96218	0.139569	-0.224226	7.793	2.96218	0.13675	-0.299988	7.793	2.96218	0.131785	0.206179
0	0	0	0	0	0	0	0	23049000	0	Q4YDE2	0	0	0	7683000	Q4YDE2	PB000994.03.0	7.683	2.94167	0.139336	-0.231584	7.683	2.94167	0.136445	-0.307342	7.683	2.94167	0.13197	0.199259
0	0	0	0	0	0	0	0	0	22990000	Q9CZU6	0	0	0	7.66333e+06	Q9CZU6	Cs	7.66333	2.93797	0.139293	-0.232911	7.66333	2.93797	0.13639	-0.308668	7.66333	2.93797	0.132003	0.198011
0	0	0	0	0	0	0	0	22469000	0	Q4YJC2	0	0	0	7.48967e+06	Q4YJC2	PB000481.02.0	7.48967	2.9049	0.138899	-0.244775	7.48967	2.9049	0.135882	-0.320526	7.48967	2.9049	0.132287	0.186852
0	0	0	0	0	0	0	0	0	22396000	G3UZK4	0	0	0	7.46533e+06	G3UZK4		7.46533	2.90021	0.138841	-0.246459	7.46533	2.90021	0.135808	-0.322209	7.46533	2.90021	0.132326	0.185268
0	0	0	0	0	0	0	0	0	21089000	Q4YVE4	0	0	0	7.02967e+06	Q4YVE4	PB000686.02.0	7.02967	2.81346	0.137713	-0.277581	7.02967	2.81346	0.134389	-0.353314	7.02967	2.81346	0.132989	0.155995
0	0	0	0	0	0	0	0	0	20337000	Q4YQ11	0	0	0	6779000	Q4YQ11	PB000594.03.0	6.779	2.76107	0.136973	-0.296374	6.779	2.76107	0.133477	-0.372097	6.779	2.76107	0.133335	0.138319
0	0	0	0	0	0	0	0	0	19863000	Q4Z0M5	0	0	0	6621000	Q4Z0M5	PB000600.01.0	6.621	2.72705	0.136468	-0.30858	6.621	2.72705	0.132862	-0.384296	6.621	2.72705	0.133538	0.126839
0	0	0	0	0	0	0	0	0	19283000	Q5SVG5	0	0	0	6.42767e+06	Q5SVG5	Ap1b1	6.42767	2.6843	0.135808	-0.323918	6.42767	2.6843	0.132066	-0.399626	6.42767	2.6843	0.133769	0.112412
0	0	0	0	0	0	0	0	0	19175000	Q4YEP5	0	0	0	6.39167e+06	Q4YEP5	PB301214.00.0	6.39167	2.67619	0.135679	-0.326825	6.39167	2.67619	0.131912	-0.402531	6.39167	2.67619	0.133809	0.109678
0	0	0	0	0	0	0	0	0	19006000	P61021	0	0	0	6.33533e+06	P61021	Rab5b	6.33533	2.66342	0.135475	-0.331407	6.33533	2.66342	0.131668	-0.407111	6.33533	2.66342	0.133871	0.105368
0	0	0	0	0	0	0	0	0	19004000	Q9QXX4	0	0	0	6.33467e+06	Q9QXX4	Slc25a13	6.33467	2.66327	0.135472	-0.331462	6.33467	2.66327	0.131665	-0.407165	6.33467	2.66327	0.133872	0.105317
0	0	0	0	0	0	0	0	0	18972000	Q4YSA6	0	0	0	6324000	Q4YSA6	PB001664.02.0	6.324	2.66084	0.135433	-0.332334	6.324	2.66084	0.131618	-0.408037	6.324	2.66084	0.133884	0.104497
0	0	0	0	0	0	0	0	0	18745000	P68510	0	0	0	6.24833e+06	P68510	Ywhah	6.24833	2.64347	0.13515	-0.338564	6.24833	2.64347	0.131282	-0.414264	6.24833	2.64347	0.133963	0.0986368
0	0	0	0	0	0	0	0	0	18730000	Q4Z0N3	0	0	0	6.24333e+06	Q4Z0N3	PB000593.01.0	6.24333	2.64232	0.135131	-0.338978	6.24333	2.64232	0.131259	-0.414678	6.24333	2.64232	0.133968	0.0982471
0	0	0	0	0	0	0	0	18384000	0	Q9CR57	0	0	0	6128000	Q9CR57	Rpl14	6.128	2.61542	0.134684	-0.348629	6.128	2.61542	0.130729	-0.424323	6.128	2.61542	0.134082	0.0891701
0	0	0	0	0	0	0	0	0	18271000	Q4Z3T7	0	0	0	6.09033e+06	Q4Z3T7	PB001048.00.0	6.09033	2.60652	0.134533	-0.35182	6.09033	2.60652	0.130552	-0.427512	6.09033	2.60652	0.134118	0.0861686
0	0	0	0	0	0	0	0	0	18141000	Q4YTG0	0	0	0	6047000	Q4YTG0	PB001284.02.0	6.047	2.59622	0.134358	-0.355516	6.047	2.59622	0.130345	-0.431206	6.047	2.59622	0.134157	0.0826925
0	0	0	0	0	0	0	0	0	18082000	Q4YSV6	0	0	0	6.02733e+06	Q4YSV6	PB001515.02.0	6.02733	2.59152	0.134277	-0.357202	6.02733	2.59152	0.13025	-0.432891	6.02733	2.59152	0.134174	0.0811066
0	0	0	0	0	0	0	0	0	18008000	Q9CPU4	0	0	0	6.00267e+06	Q9CPU4	Mgst3	6.00267	2.5856	0.134175	-0.359325	6.00267	2.5856	0.13013	-0.435013	6.00267	2.5856	0.134196	0.0791103
0	0	0	0	0	0	0	0	0	17923000	Q4Z2K2	0	0	0	5.97433e+06	Q4Z2K2	PB000076.01.0	5.97433	2.57878	0.134056	-0.361773	5.97433	2.57878	0.129991	-0.43746	5.97433	2.57878	0.13422	0.076807
0	0	0	0	0	0	0	0	0	17430000	Q99JY0	0	0	0	5810000	Q99JY0	Hadhb	5.81	2.53854	0.133344	-0.376209	5.81	2.53854	0.12916	-0.451888	5.81	2.53854	0.134348	0.0632288
0	0	0	0	0	0	0	0	17396000	0	Q4YHV7	0	0	0	5.79867e+06	Q4YHV7	PB300727.00.0	5.79867	2.53572	0.133294	-0.37722	5.79867	2.53572	0.129101	-0.452898	5.79867	2.53572	0.134356	0.0622783
0	0	0	0	0	0	0	0	0	17188000	Q4Z3C8	0	0	0	5.72933e+06	Q4Z3C8	PB001167.00.0	5.72933	2.51837	0.132978	-0.383446	5.72933	2.51837	0.128735	-0.459121	5.72933	2.51837	0.134402	0.0564225
0	0	0	0	0	0	0	0	0	16864000	Q9ER72	0	0	0	5.62133e+06	Q9ER72	Cars	5.62133	2.49091	0.132471	-0.393295	5.62133	2.49091	0.128148	-0.468965	5.62133	2.49091	0.134467	0.0471583
0	0	0	0	0	0	0	0	0	16848000	A2ADY9	0	0	0	5616000	A2ADY9	Ddi2	5.616	2.48954	0.132445	-0.393787	5.616	2.48954	0.128119	-0.469456	5.616	2.48954	0.13447	0.0466962
0	0	0	0	0	0	0	0	0	16833000	Q05CH9	0	0	0	5611000	Q05CH9	Rnf123	5.611	2.48826	0.132421	-0.394248	5.611	2.48826	0.128091	-0.469917	5.611	2.48826	0.134473	0.0462626
0	0	0	0	0	0	0	0	0	16643000	Q4YK90	0	0	0	5.54767e+06	Q4YK90	PB105376.00.0	5.54767	2.47188	0.132112	-0.400123	5.54767	2.47188	0.127736	-0.475789	5.54767	2.47188	0.134505	0.0407365
0	0	0	0	0	0	0	0	0	16144000	Q8K3J2	0	0	0	5.38133e+06	Q8K3J2	Bax	5.38133	2.42796	0.131266	-0.415879	5.38133	2.42796	0.126767	-0.491536	5.38133	2.42796	0.134571	0.0259173
0	0	0	0	0	0	0	0	0	16111000	E9Q1C6	0	0	0	5.37033e+06	E9Q1C6		5.37033	2.42501	0.131208	-0.416938	5.37033	2.42501	0.126701	-0.492594	5.37033	2.42501	0.134575	0.0249212
0	0	45877000	0	0	0	0	0	0	15814000	Q4YNW7	1.52923e+07	0	0	5.27133e+06	Q4YNW7	PB108348.00.0	5.27133	2.39817	0.130676	-0.426568	5.27133	2.39817	0.126096	-0.502219	0.344704	-1.53657	0.0569376	-1.31185
0	0	0	0	0	0	0	0	0	15688000	Q99KK7	0	0	0	5.22933e+06	Q99KK7	Dpp3	5.22933	2.38663	0.130444	-0.430708	5.22933	2.38663	0.125833	-0.506357	5.22933	2.38663	0.134607	0.0119689
0	0	0	0	0	0	0	0	0	15533000	P55264	0	0	0	5.17767e+06	P55264	Adk	5.17767	2.3723	0.130154	-0.435847	5.17767	2.3723	0.125504	-0.511494	5.17767	2.3723	0.134613	0.00713519
0	0	0	0	0	0	0	0	0	15437000	Q61469	0	0	0	5.14567e+06	Q61469	Plpp1	5.14567	2.36336	0.129972	-0.439056	5.14567	2.36336	0.125298	-0.514701	5.14567	2.36336	0.134615	0.00411716
0	0	0	0	0	0	0	0	0	15234000	Q6ZWM8	0	0	0	5078000	Q6ZWM8	mCG_126872	5.078	2.34426	0.129578	-0.445908	5.078	2.34426	0.124854	-0.521548	5.078	2.34426	0.134616	-0.00232702
0	0	0	0	0	0	0	0	0	15065000	Q9CZ30	0	0	0	5.02167e+06	Q9CZ30	Ola1	5.02167	2.32817	0.129243	-0.451681	5.02167	2.32817	0.124477	-0.527319	5.02167	2.32817	0.134612	-0.00775772
0	0	0	0	0	0	0	0	0	15030000	Q3TDD8	0	0	0	5010000	Q3TDD8	Eif4b	5.01	2.32481	0.129172	-0.452885	5.01	2.32481	0.124398	-0.528522	5.01	2.32481	0.134611	-0.00889003
0	0	0	0	0	0	0	0	0	14990000	Q99J99	0	0	0	4.99667e+06	Q99J99	Mpst	4.99667	2.32097	0.129092	-0.454265	4.99667	2.32097	0.124307	-0.529901	4.99667	2.32097	0.13461	-0.0101873
0	0	0	0	0	0	0	0	0	14960000	Q4Z4E4	0	0	0	4.98667e+06	Q4Z4E4	PB000882.00.0	4.98667	2.31808	0.129031	-0.455301	4.98667	2.31808	0.124239	-0.530937	4.98667	2.31808	0.134608	-0.0111626
0	0	0	0	0	0	0	0	0	14564000	Q6A018	0	0	0	4.85467e+06	Q6A018	Ppp6r2	4.85467	2.27937	0.128205	-0.469187	4.85467	2.27937	0.123315	-0.544814	4.85467	2.27937	0.134577	-0.0242225
0	0	0	0	0	0	0	0	0	14377000	Q8BH59	0	0	0	4.79233e+06	Q8BH59	Slc25a12	4.79233	2.26073	0.127801	-0.475875	4.79233	2.26073	0.122864	-0.551499	4.79233	2.26073	0.134554	-0.0305136
0	0	0	0	0	0	0	0	0	14336000	Q4Z5T2	0	0	0	4.77867e+06	Q4Z5T2	PB000525.00.0	4.77867	2.25661	0.127711	-0.477353	4.77867	2.25661	0.122764	-0.552977	4.77867	2.25661	0.134548	-0.0319038
0	0	0	0	0	0	0	0	0	14192000	Q3TP27	0	0	0	4.73067e+06	Q3TP27	Pacs1	4.73067	2.24204	0.127391	-0.482578	4.73067	2.24204	0.122408	-0.558199	4.73067	2.24204	0.134525	-0.0368184
0	0	19975000	0	0	0	0	0	0	14144000	E9PUZ0	6.65833e+06	0	0	4.71467e+06	E9PUZ0	Apol11b	4.71467	2.23716	0.127283	-0.484332	4.71467	2.23716	0.122288	-0.559952	0.708085	-0.498005	0.0847989	-0.961403
0	0	0	0	0	0	0	13653000	0	0	Q4YWR2	0	0	0	4551000	Q4YWR2	PB000346.02.0	4.551	2.18618	0.126139	-0.502618	4.551	2.18618	0.121023	-0.578228	4.551	2.18618	0.134408	-0.0556675
0	0	0	0	0	0	0	0	0	13198000	Q4YMS5	0	0	0	4.39933e+06	Q4YMS5	PB001117.03.0	4.39933	2.13728	0.125013	-0.520161	4.39933	2.13728	0.119784	-0.595761	4.39933	2.13728	0.134266	-0.0721675
0	0	0	0	0	0	0	0	0	13132000	Q8BFR5	0	0	0	4.37733e+06	Q8BFR5	Tufm	4.37733	2.13005	0.124844	-0.522756	4.37733	2.13005	0.119598	-0.598354	4.37733	2.13005	0.134242	-0.0746081
0	0	0	0	0	0	0	0	0	12170000	Q4YRC4	0	0	0	4.05667e+06	Q4YRC4	PB000253.03.0	4.05667	2.02029	0.122206	-0.562132	4.05667	2.02029	0.116725	-0.637709	4.05667	2.02029	0.13378	-0.111644
0	0	0	0	0	0	0	0	0	11882000	Q8BPM0	0	0	0	3.96067e+06	Q8BPM0	Daam1	3.96067	1.98574	0.121348	-0.574527	3.96067	1.98574	0.115797	-0.650098	3.96067	1.98574	0.133597	-0.123303
0	0	0	0	0	0	0	0	0	11810000	D3YW48	0	0	0	3.93667e+06	D3YW48		3.93667	1.97697	0.121128	-0.577673	3.93667	1.97697	0.11556	-0.653242	3.93667	1.97697	0.133548	-0.126262
0	0	0	0	0	0	0	0	0	11793000	P50396	0	0	0	3931000	P50396	Gdi1	3.931	1.9749	0.121076	-0.578419	3.931	1.9749	0.115504	-0.653987	3.931	1.9749	0.133536	-0.126963
0	0	0	0	0	0	0	0	0	11374000	Q3T9T1	0	0	0	3.79133e+06	Q3T9T1	Tmcc2	3.79133	1.92271	0.119751	-0.597143	3.79133	1.92271	0.114079	-0.6727	3.79133	1.92271	0.133217	-0.144574
0	0	0	0	0	0	0	0	0	11095000	Q4Z481	0	0	0	3.69833e+06	Q4Z481	PB000923.00.0	3.69833	1.88688	0.118825	-0.609997	3.69833	1.88688	0.113088	-0.685548	3.69833	1.88688	0.132975	-0.156664
0	0	0	0	0	0	0	0	0	11087000	A2AG41	0	0	0	3.69567e+06	A2AG41	Stoml2	3.69567	1.88583	0.118798	-0.61037	3.69567	1.88583	0.113059	-0.685921	3.69567	1.88583	0.132967	-0.157015
0	0	0	0	0	0	0	0	0	11000000	Q4Z1G6	0	0	0	3.66667e+06	Q4Z1G6	PB000382.01.0	3.66667	1.87447	0.118502	-0.614448	3.66667	1.87447	0.112742	-0.689996	3.66667	1.87447	0.132886	-0.16085
0	0	0	0	0	0	0	0	0	10792000	Q4YDX4	0	0	0	3.59733e+06	Q4YDX4	PB301360.00.0	3.59733	1.84693	0.117779	-0.624328	3.59733	1.84693	0.111971	-0.699871	3.59733	1.84693	0.132682	-0.170144
0	0	0	0	0	0	0	0	0	10773000	Q4YTJ0	0	0	0	3591000	Q4YTJ0	PB001252.02.0	3.591	1.84439	0.117712	-0.62524	3.591	1.84439	0.1119	-0.700783	3.591	1.84439	0.132663	-0.171002
0	0	0	0	0	0	0	0	0	10332000	Q4YB52	0	0	0	3444000	Q4YB52	PB000513.03.0	3.444	1.78409	0.116103	-0.646873	3.444	1.78409	0.110192	-0.722404	3.444	1.78409	0.132175	-0.191349
0	0	0	0	0	0	0	0	0	9992200	Q3UPG1	0	0	0	3.33073e+06	Q3UPG1	Hmbs	3.33073	1.73584	0.114793	-0.664181	3.33073	1.73584	0.108807	-0.739703	3.33073	1.73584	0.131746	-0.207629
0	0	0	0	0	0	0	0	0	9570700	Q8QZT1	0	0	0	3.19023e+06	Q8QZT1	Acat1	3.19023	1.67366	0.113077	-0.686488	3.19023	1.67366	0.107001	-0.761997	3.19023	1.67366	0.131144	-0.228609
0	0	0	0	0	0	0	0	0	9561600	D3Z0R5	0	0	0	3187200	D3Z0R5	Gnpda1	3.1872	1.67229	0.113039	-0.68698	3.1872	1.67229	0.10696	-0.762489	3.1872	1.67229	0.131131	-0.229073
0	0	0	0	0	0	0	0	8788100	0	Q9EQK5	0	0	0	2.92937e+06	Q9EQK5	Mvp	2.92937	1.55059	0.109594	-0.730641	2.92937	1.55059	0.103362	-0.806126	2.92937	1.55059	0.129793	-0.270139
0	0	0	0	0	0	0	0	0	8472800	Q4YA99	0	0	0	2.82427e+06	Q4YA99	PB300487.00.0	2.82427	1.49788	0.108071	-0.749552	2.82427	1.49788	0.101781	-0.825027	2.82427	1.49788	0.129151	-0.287925
0	0	0	0	0	0	0	0	0	8415000	O35930	0	0	0	2805000	O35930	Gp1ba	2.805	1.488	0.107784	-0.753095	2.805	1.488	0.101483	-0.828568	2.805	1.488	0.129026	-0.291258
0	0	0	0	0	0	0	0	0	8392900	Q5SVY2	0	0	0	2.79763e+06	Q5SVY2	Ppia	2.79763	1.48421	0.107673	-0.754456	2.79763	1.48421	0.101369	-0.829928	2.79763	1.48421	0.128978	-0.292538
0	0	0	0	0	0	0	0	0	8305300	Q4Z519	0	0	0	2.76843e+06	Q4Z519	PB000713.00.0	2.76843	1.46907	0.107231	-0.759887	2.76843	1.46907	0.100912	-0.835355	2.76843	1.46907	0.128784	-0.297646
0	0	0	0	0	0	0	0	0	8232200	P48962	0	0	0	2.74407e+06	P48962	Slc25a4	2.74407	1.45632	0.106858	-0.764462	2.74407	1.45632	0.100526	-0.839929	2.74407	1.45632	0.128618	-0.301949
0	0	0	0	0	0	0	0	0	8185000	Q4YRE8	0	0	0	2.72833e+06	Q4YRE8	PB000234.03.0	2.72833	1.44802	0.106615	-0.767438	2.72833	1.44802	0.100274	-0.842903	2.72833	1.44802	0.128508	-0.304749
0	0	0	0	0	0	0	0	0	8169100	E9Q2H8	0	0	0	2.72303e+06	E9Q2H8	Hagh	2.72303	1.44521	0.106532	-0.768445	2.72303	1.44521	0.100189	-0.843909	2.72303	1.44521	0.128471	-0.305695
0	0	0	0	0	0	0	0	0	6817000	Q6ZQM3	0	0	0	2.27233e+06	Q6ZQM3	Samhd1	2.27233	1.18417	0.0987013	-0.862094	2.27233	1.18417	0.0921755	-0.937507	2.27233	1.18417	0.124574	-0.393779
0	0	0	0	0	0	0	0	0	6788100	E9Q5I9	0	0	0	2262700	E9Q5I9	Psmd13	2.2627	1.17805	0.0985141	-0.864293	2.2627	1.17805	0.0919855	-0.939705	2.2627	1.17805	0.124472	-0.395847
0	0	0	0	0	0	0	0	0	6778700	Q3UGI9	0	0	0	2.25957e+06	Q3UGI9	Fbxo7	2.25957	1.17605	0.098453	-0.86501	2.25957	1.17605	0.0919235	-0.940422	2.25957	1.17605	0.124439	-0.396522
0	0	0	0	0	0	0	0	0	6746500	Q3TWN3	0	0	0	2.24883e+06	Q3TWN3	Cnnm2	2.24883	1.16918	0.0982431	-0.867475	2.24883	1.16918	0.0917106	-0.942885	2.24883	1.16918	0.124324	-0.39884
0	0	0	0	0	0	0	0	0	6738600	Q4YR58	0	0	0	2246200	Q4YR58	PB000300.03.0	2.2462	1.16749	0.0981914	-0.868081	2.2462	1.16749	0.0916582	-0.943491	2.2462	1.16749	0.124296	-0.39941
0	0	0	0	0	0	0	0	0	6658700	P35922	0	0	0	2.21957e+06	P35922	Fmr1	2.21957	1.15028	0.0976647	-0.874255	2.21957	1.15028	0.0911244	-0.949661	2.21957	1.15028	0.124006	-0.405217
0	0	0	0	0	0	0	0	0	6653500	Q4YCF7	0	0	0	2.21783e+06	Q4YCF7	PB000709.01.0	2.21783	1.14915	0.0976302	-0.874659	2.21783	1.14915	0.0910894	-0.950065	2.21783	1.14915	0.123987	-0.405597
0	0	0	0	0	0	0	0	0	6628200	Q6P4T0	0	0	0	2209400	Q6P4T0	Atg2a	2.2094	1.14365	0.0974618	-0.876631	2.2094	1.14365	0.0909189	-0.952036	2.2094	1.14365	0.123893	-0.407452
0	0	0	0	0	0	0	0	0	6390600	Q3UJU9	0	0	0	2130200	Q3UJU9	Rmdn3	2.1302	1.09099	0.0958437	-0.895525	2.1302	1.09099	0.089283	-0.97092	2.1302	1.09099	0.12298	-0.425223
0	0	0	0	0	0	0	0	0	6276900	Q4Z5D9	0	0	0	2092300	Q4Z5D9	PB000629.00.0	2.0923	1.06509	0.0950454	-0.904816	2.0923	1.06509	0.0884778	-0.980206	2.0923	1.06509	0.122519	-0.433962
0	0	0	0	0	0	0	0	0	5447300	Q4YHF9	0	0	0	1.81577e+06	Q4YHF9	PB001162.00.0	1.81577	0.860579	0.0887016	-0.978186	1.81577	0.860579	0.0821203	-1.05354	1.81577	0.860579	0.118622	-0.502971
0	0	0	0	0	0	0	0	0	5363800	Q541E3	0	0	0	1.78793e+06	Q541E3	Tspo	1.78793	0.838293	0.0880077	-0.986181	1.78793	0.838293	0.0814293	-1.06153	1.78793	0.838293	0.118171	-0.510491
0	0	0	0	0	0	0	0	0	4966000	D3Z0G0	0	0	0	1.65533e+06	D3Z0G0	Nif3l1	1.65533	0.727122	0.0845461	-1.02606	1.65533	0.727122	0.0779936	-1.10139	1.65533	0.727122	0.115848	-0.548004
0	0	0	0	0	0	0	0	0	4653100	D6RCZ1	0	0	0	1.55103e+06	D6RCZ1	Mtch2	1.55103	0.63323	0.0816276	-1.05975	1.55103	0.63323	0.075112	-1.13505	1.55103	0.63323	0.113797	-0.579686
0	0	0	0	0	0	0	0	0	4577100	Q4YRJ8	0	0	0	1525700	Q4YRJ8	PB000204.03.0	1.5257	0.609471	0.0808907	-1.06827	1.5257	0.609471	0.0743866	-1.14357	1.5257	0.609471	0.113265	-0.587703
0	0	0	0	0	0	0	0	0	4547700	P48193	0	0	0	1515900	P48193	Epb41	1.5159	0.600175	0.0806025	-1.07161	1.5159	0.600175	0.0741031	-1.14691	1.5159	0.600175	0.113056	-0.59084
0	0	0	0	0	0	0	0	0	4414900	Q4YHJ5	0	0	0	1.47163e+06	Q4YHJ5	PB300802.00.0	1.47163	0.557418	0.0792791	-1.08695	1.47163	0.557418	0.072803	-1.16224	1.47163	0.557418	0.112085	-0.605268
0	0	0	0	0	0	0	0	0	4352800	Q4FJX1	0	0	0	1.45093e+06	Q4FJX1	Kpna4	1.45093	0.536981	0.0786477	-1.09428	1.45093	0.536981	0.0721837	-1.16956	1.45093	0.536981	0.111615	-0.612164
0	0	0	0	0	0	0	0	0	4255500	Q9QZI9	0	0	0	1418500	Q9QZI9	Serinc3	1.4185	0.504366	0.0776418	-1.10598	1.4185	0.504366	0.0711982	-1.18126	1.4185	0.504366	0.110859	-0.623169
0	0	0	0	0	0	0	0	0	4115900	Q792S7	0	0	0	1.37197e+06	Q792S7	Tap2	1.37197	0.456245	0.0761621	-1.12324	1.37197	0.456245	0.0697514	-1.19851	1.37197	0.456245	0.109729	-0.639407
0	0	0	0	0	0	0	0	0	3939500	D6RHK5	0	0	0	1.31317e+06	D6RHK5	Gak	1.31317	0.39305	0.074228	-1.14591	1.31317	0.39305	0.0678652	-1.22117	1.31317	0.39305	0.108218	-0.660731
0	0	0	0	0	0	0	0	0	3766700	Q8BLM5	0	0	0	1.25557e+06	Q8BLM5	Tmed9	1.25557	0.328339	0.0722599	-1.16913	1.25557	0.328339	0.0659515	-1.24437	1.25557	0.328339	0.106642	-0.682567
0	0	0	0	0	0	0	0	0	3014600	Q3V3R1	0	0	0	1.00487e+06	Q3V3R1	Mthfd1l	1.00487	0.00700409	0.0627304	-1.28441	1.00487	0.00700409	0.0567644	-1.35959	1.00487	0.00700409	0.0984544	-0.790996
0	0	0	0	0	0	0	0	0	2967400	Q922Y1	0	0	0	989133	Q922Y1	Ubxn1	0.989133	-0.0157631	0.0620737	-1.29258	0.989133	-0.0157631	0.056136	-1.36776	0.989133	-0.0157631	0.097855	-0.798678
0	0	0	0	0	0	0	0	0	2407600	Q6P5E4	0	0	0	802533	Q6P5E4	Uggt1	0.802533	-0.317367	0.0536569	-1.40078	0.802533	-0.317367	0.0481353	-1.4759	0.802533	-0.317367	0.0897498	-0.90045
0	0	0	0	0	0	0	0	0	2397700	Q5SUR0	0	0	0	799233	Q5SUR0	Pfas	0.799233	-0.323311	0.0534967	-1.40291	0.799233	-0.323311	0.047984	-1.47803	0.799233	-0.323311	0.0895876	-0.902455
0	0	0	0	0	0	0	0	0	1949000	Q4YZF1	0	0	0	649667	Q4YZF1	PB000898.01.0	0.649667	-0.622228	0.0457606	-1.51015	0.649667	-0.622228	0.0407196	-1.58521	0.649667	-0.622228	0.081378	-1.00332
0	0	0	0	0	0	0	0	0	1875900	Q4YXT4	0	0	0	625300	Q4YXT4	PB000118.02.0	0.6253	-0.67738	0.0444049	-1.52994	0.6253	-0.67738	0.0394553	-1.60498	0.6253	-0.67738	0.0798588	-1.02193
0	0	0	0	0	0	0	0	0	1575600	Q922D4	0	0	0	525200	Q922D4	Ppp6r3	0.5252	-0.929061	0.0385182	-1.62023	0.5252	-0.929061	0.0339965	-1.69523	0.5252	-0.929061	0.0729566	-1.10686
